# Supplementary material for: A comprehensive study of the association between drug hepatotoxicity and daily dose, liver metabolism, and lipophilicity using 975 oral medications
Source: Oncotarget. 2015 Jun 24;6(19):17031–8. doi: 10.18632/oncotarget.4400 (PMC4627289; doi:10.18632/oncotarget.4400)
Supplement: Supplementary file 2 [file oncotarget-06-17031-s002.xlsx]

## Sheet: Sheet1
Supplementary Table 1. All 5015 drug records in the WHO ATC/DDD system
ATC code	Name	DDD	U	Adm.R	Note
A01AA01	sodium fluoride	1.1	mg	O	0.5 mg Fluoride
A01AA02	sodium monofluorophosphate
A01AA03	olaflur	1.1	mg	O
A01AA04	stannous fluoride
A01AA30	combinations
A01AA51	sodium fluoride, combinations
A01AB02	hydrogen peroxide	60	mg	O
A01AB03	chlorhexidine	30	mg	O
A01AB04	amphotericin B	40	mg	O
A01AB05	polynoxylin	0.18	g	O
A01AB06	domiphen	3	mg	O
A01AB07	oxyquinoline	80	mg	O
A01AB08	neomycin
A01AB09	miconazole	0.2	g	O
A01AB10	natamycin	20	mg	O
A01AB11	various
A01AB12	hexetidine
A01AB13	tetracycline
A01AB14	benzoxonium chloride
A01AB15	tibezonium iodide
A01AB16	mepartricin
A01AB17	metronidazole
A01AB18	clotrimazole
A01AB19	sodium perborate
A01AB21	chlortetracycline
A01AB22	doxycycline
A01AB23	minocycline	1	mg	O
A01AC01	triamcinolone
A01AC02	dexamethasone
A01AC03	hydrocortisone
A01AC54	prednisolone, combinations
A01AD01	epinephrine
A01AD02	benzydamine
A01AD05	acetylsalicylic acid
A01AD06	adrenalone
A01AD07	amlexanox
A01AD08	becaplermin
A01AD11	various
A02AA01	magnesium carbonate
A02AA02	magnesium oxide
A02AA03	magnesium peroxide
A02AA04	magnesium hydroxide	3	g	O
A02AA05	magnesium silicate
A02AA10	combinations
A02AB01	aluminium hydroxide
A02AB02	algeldrate	5	g	O
A02AB03	aluminium phosphate
A02AB04	dihydroxialumini sodium carbonate	4	g	O
A02AB05	aluminium acetoacetate
A02AB06	aloglutamol
A02AB07	aluminium glycinate
A02AB10	combinations
A02AC01	calcium carbonate
A02AC02	calcium silicate	6	g	O
A02AC10	combinations
A02AD01	ordinary salt combinations				Standard dose: 10 tablets or 50 ml mixt
A02AD02	magaldrate
A02AD03	almagate
A02AD04	hydrotalcite
A02AD05	almasilate
A02AF01	magaldrate and antiflatulents
A02AF02	ordinary salt combinations and antiflatulents
A02BA01	cimetidine	0.8	g	O
A02BA01	cimetidine	0.8	g	P
A02BA02	ranitidine	0.3	g	O
A02BA02	ranitidine	0.3	g	P
A02BA03	famotidine	40	mg	O
A02BA03	famotidine	40	mg	P
A02BA04	nizatidine	0.3	g	P
A02BA04	nizatidine	0.3	g	O
A02BA05	niperotidine
A02BA06	roxatidine	0.15	g	O
A02BA07	ranitidine bismuth citrate	0.8	g	O
A02BA08	lafutidine	20	mg	O
A02BA51	cimetidine, combinations
A02BA53	famotidine, combinations
A02BB01	misoprostol	0.8	mg	O
A02BB02	enprostil	70	mcg	O
A02BC01	omeprazole	20	mg	O
A02BC01	omeprazole	20	mg	P
A02BC02	pantoprazole	40	mg	O
A02BC02	pantoprazole	40	mg	P
A02BC03	lansoprazole	30	mg	O
A02BC04	rabeprazole	20	mg	O
A02BC05	esomeprazole	30	mg	O
A02BC05	esomeprazole	30	mg	P
A02BC06	dexlansoprazole
A02BD01	omeprazole, amoxicillin and metronidazole
A02BD02	lansoprazole, tetracycline and metronidazole
A02BD03	lansoprazole, amoxicillin and metronidazole
A02BD04	pantoprazole, amoxicillin and clarithromycin
A02BD05	omeprazole, amoxicillin and clarithromycin
A02BD06	esomeprazole, amoxicillin and clarithromycin
A02BD07	lansoprazole, amoxicillin and clarithromycin
A02BD08	bismuth subcitrate, tetracycline and metronidazole
A02BX01	carbenoxolone	0.15	g	O
A02BX02	sucralfate	4	g	O
A02BX03	pirenzepine	0.1	g	O
A02BX03	pirenzepine	20	mg	P
A02BX04	methiosulfonium chloride
A02BX05	bismuth subcitrate	0.48	g	O
A02BX06	proglumide	1.2	g	O
A02BX07	gefarnate
A02BX08	sulglicotide
A02BX09	acetoxolone
A02BX10	zolimidine
A02BX11	troxipide
A02BX12	bismuth subnitrate
A02BX13	alginic acid
A02BX51	carbenoxolone, combinations excl. psycholeptics
A02BX71	carbenoxolone, combinations with psycholeptics
A02BX77	gefarnate, combinations with psycholeptics
A03AA01	oxyphencyclimine	20	mg	O
A03AA03	camylofin	0.2	g	O
A03AA03	camylofin	0.2	g	R
A03AA04	mebeverine	0.3	g	O
A03AA05	trimebutine	0.6	g	O
A03AA06	rociverine
A03AA07	dicycloverine	80	mg	O
A03AA07	dicycloverine	80	mg	P
A03AA08	dihexyverine
A03AA09	difemerine
A03AA30	piperidolate
A03AB01	benzilone	70	mg	O
A03AB02	glycopyrronium bromide	3	mg	O
A03AB02	glycopyrronium bromide	3	mg	P
A03AB02	glycopyrronium bromide	3	mg	R
A03AB03	oxyphenonium	25	mg	O
A03AB04	penthienate	15	mg	O
A03AB05	propantheline	60	mg	P
A03AB05	propantheline	60	mg	O
A03AB06	otilonium bromide
A03AB07	methantheline	0.15	g	O
A03AB08	tridihexethyl	0.125	g	O
A03AB09	isopropamide	10	mg	O
A03AB10	hexocyclium	0.15	g	O
A03AB11	poldine	12	mg	O
A03AB12	mepenzolate	0.1	g	O
A03AB13	bevonium	0.2	g	O
A03AB14	pipenzolate	20	mg	O
A03AB15	diphemanil
A03AB16	(2-benzhydryloxyethyl)diethyl-methylammonium iodide	0.3	g	O
A03AB17	tiemonium iodide
A03AB18	prifinium bromide
A03AB19	timepidium bromide
A03AB21	fenpiverinium
A03AB53	oxyphenonium, combinations
A03AC02	dimethylaminopropionylphenothiazine
A03AC04	nicofetamide
A03AC05	tiropramide
A03AD01	papaverine	0.1	g	O
A03AD01	papaverine	0.1	g	P
A03AD02	drotaverine	0.1	g	O
A03AD02	drotaverine	0.1	g	P
A03AD30	moxaverine	50	mg	O
A03AE01	alosetron	1	mg	O
A03AE03	cilansetron
A03AX01	fenpiprane
A03AX02	diisopromine
A03AX03	chlorbenzoxamine	0.15	g	O
A03AX04	pinaverium	0.15	g	O
A03AX05	fenoverine
A03AX06	idanpramine
A03AX07	proxazole
A03AX08	alverine
A03AX09	trepibutone
A03AX10	isometheptene
A03AX11	caroverine
A03AX12	phloroglucinol
A03AX13	silicones	0.5	g	O
A03AX30	trimethyldiphenylpropylamine	50	mg	O
A03AX30	trimethyldiphenylpropylamine	50	mg	P
A03AX58	alverine, combinations
A03BA01	atropine	1.5	mg	O
A03BA01	atropine	1.5	mg	P
A03BA03	hyoscyamine	1.2	mg	O
A03BA04	belladonna total alkaloids	1	mg	O
A03BB01	butylscopolamine	60	mg	O
A03BB01	butylscopolamine	60	mg	P
A03BB01	butylscopolamine	60	mg	R
A03BB02	methylatropine	3	mg	O
A03BB03	methylscopolamine	12	mg	O
A03BB03	methylscopolamine	12	mg	P
A03BB04	fentonium	60	mg	O
A03BB05	cimetropium bromide
A03CA01	isopropamide and psycholeptics
A03CA02	clidinium and psycholeptics
A03CA03	oxyphencyclimine and psycholeptics
A03CA04	otilonium bromide and psycholeptics
A03CA05	glycopyrronium bromide and psycholeptics
A03CA06	bevonium and psycholeptics
A03CA07	ambutonium and psycholeptics
A03CA08	diphemanil and psycholeptics
A03CA30	emepronium and psycholeptics
A03CA34	propantheline and psycholeptics
A03CB01	methylscopolamine and psycholeptics
A03CB02	belladonna total alkaloids and psycholeptics
A03CB03	atropine and psycholeptics
A03CB04	methylhomatropine and psycholeptics
A03CB31	hyoscyamine and psycholeptics
A03DA01	tropenzilone and analgesics
A03DA02	pitofenone and analgesics
A03DA03	bevonium and analgesics
A03DA04	ciclonium and analgesics
A03DA05	camylofin and analgesics
A03DA06	trospium and analgesics
A03DA07	tiemonium iodide and analgesics
A03DB04	butylscopolamine and analgesics
A03FA01	metoclopramide	30	mg	O
A03FA01	metoclopramide	30	mg	P
A03FA01	metoclopramide	30	mg	R
A03FA02	cisapride	30	mg	O
A03FA02	cisapride	30	mg	R
A03FA03	domperidone	0.12	g	R
A03FA03	domperidone	30	mg	P
A03FA03	domperidone	30	mg	O
A03FA04	bromopride	20	mg	O
A03FA04	bromopride	20	mg	P
A03FA05	alizapride	0.15	g	O
A03FA05	alizapride	0.15	g	P
A03FA06	clebopride
A04AA01	ondansetron	16	mg	O
A04AA01	ondansetron	16	mg	P
A04AA01	ondansetron	16	mg	R
A04AA02	granisetron	2	mg	O
A04AA02	granisetron	3	mg	P
A04AA03	tropisetron	5	mg	P
A04AA03	tropisetron	5	mg	O
A04AA04	dolasetron	0.2	g	O
A04AA04	dolasetron	0.1	g	P
A04AA05	palonosetron	0.25	mg	P
A04AD01	scopolamine
A04AD02	cerium oxalate
A04AD04	chlorobutanol
A04AD05	metopimazine	15	mg	O
A04AD05	metopimazine	15	mg	P
A04AD10	dronabinol
A04AD11	nabilone
A04AD12	aprepitant	95	mg	P	expressed as fosaprepitant
A04AD12	aprepitant	95	mg	O
A04AD13	casopitant
A04AD51	scopolamine, combinations
A04AD54	chlorobutanol, combinations
A05AA01	chenodeoxycholic acid
A05AA02	ursodeoxycholic acid	0.75	g	O
A05AA03	cholic acid
A05AB01	nicotinyl methylamide
A05AX01	piprozolin
A05AX02	hymecromone
A05AX03	cyclobutyrol
A05BA01	arginine glutamate
A05BA03	silymarin
A05BA04	citiolone
A05BA05	epomediol
A05BA06	ornithine oxoglurate
A05BA07	tidiacic arginine
A05BA08	glycyrrhizic acid
A06AA01	liquid paraffin	15	g	O
A06AA02	docusate sodium	0.15	g	O
A06AA51	liquid paraffin, combinations
A06AB01	oxyphenisatine	10	mg	O
A06AB02	bisacodyl	10	mg	O
A06AB02	bisacodyl	10	mg	R
A06AB03	dantron	50	mg	O
A06AB04	phenolphthalein	0.2	g	O
A06AB05	castor oil	20	g	O
A06AB06	senna glycosides
A06AB07	cascara
A06AB08	sodium picosulfate	5	mg	O
A06AB09	bisoxatin	0.12	g	O
A06AB20	contact laxatives in combination
A06AB30	contact laxatives in combination with belladonna alkaloids
A06AB52	bisacodyl, combinations
A06AB53	dantron, combinations
A06AB56	senna glycosides, combinations
A06AB57	cascara, combinations
A06AB58	sodium picosulfate, combinations
A06AC01	ispaghula (psylla seeds)	7	g	O
A06AC02	ethulose	3	g	O
A06AC03	sterculia	8	g	O
A06AC05	linseed
A06AC06	methylcellulose	2	g	O
A06AC07	triticum (wheat fibre)	10	g	O
A06AC08	polycarbophil calcium	2.5	g	O
A06AC51	ispaghula, combinations
A06AC53	sterculia, combinations
A06AC55	linseed, combinations
A06AD01	magnesium carbonate	7	g	O
A06AD02	magnesium oxide	7	g	O
A06AD03	magnesium peroxide
A06AD04	magnesium sulfate	7	g	O
A06AD10	mineral salts in combination
A06AD11	lactulose	6.7	g	O
A06AD12	lactitol	10	g	O
A06AD13	sodium sulfate
A06AD14	pentaerithrityl
A06AD15	macrogol	10	g	O
A06AD16	mannitol
A06AD17	sodium phosphate	50	g	O
A06AD18	sorbitol	10	g	O
A06AD19	magnesium citrate
A06AD21	sodium tartrate
A06AD61	lactulose, combinations
A06AD65	macrogol, combinations
A06AG01	sodium phosphate
A06AG02	bisacodyl
A06AG03	dantron, incl. combinations
A06AG04	glycerol
A06AG06	oil
A06AG07	sorbitol
A06AG10	docusate sodium, incl. combinations
A06AG11	laurilsulfate, incl. combinations
A06AG20	combinations
A06AH01	methylnaltrexone bromide	6	mg	P
A06AH02	alvimopan
A06AX01	glycerol
A06AX02	carbon dioxide producing drugs
A06AX03	lubiprostone
A06AX04	linaclotide
A06AX05	prucalopride	2	mg	O
A06AX06	tegaserod	12	mg	O
A07AA01	neomycin	5	g	O
A07AA02	nystatin	1.5	MU	O
A07AA03	natamycin	0.3	g	O
A07AA04	streptomycin
A07AA05	polymyxin B	3	MU	O
A07AA06	paromomycin	3	g	O
A07AA07	amphotericin B	0.4	g	O
A07AA08	kanamycin
A07AA09	vancomycin	2	g	O
A07AA10	colistin
A07AA11	rifaximin	0.6	g	O
A07AA12	fidaxomicin	0.4	g	O
A07AA51	neomycin, combinations
A07AA54	streptomycin, combinations
A07AB02	phthalylsulfathiazole	9	g	O
A07AB03	sulfaguanidine	4	g	O
A07AB04	succinylsulfathiazole
A07AC01	miconazole	1	g	O
A07AX01	broxyquinoline
A07AX02	acetarsol
A07AX03	nifuroxazide	0.6	g	O
A07AX04	nifurzide
A07BA01	medicinal charcoal	5	g	O
A07BA51	medicinal charcoal, combinations
A07BC01	pectin
A07BC02	kaolin
A07BC03	crospovidone
A07BC04	attapulgite
A07BC05	diosmectite	9	g	O
A07BC30	combinations
A07BC54	attapulgite, combinations
A07DA01	diphenoxylate	15	mg	O
A07DA02	opium	0.1	g	O
A07DA03	loperamide	10	mg	O
A07DA04	difenoxin
A07DA05	loperamide oxide	5	mg	O
A07DA52	morphine, combinations
A07DA53	loperamide, combinations
A07EA01	prednisolone
A07EA02	hydrocortisone
A07EA03	prednisone
A07EA04	betamethasone
A07EA05	tixocortol
A07EA06	budesonide	9	mg	O
A07EA07	beclometasone
A07EB01	cromoglicic acid	0.8	g	O
A07EC01	sulfasalazine	2	g	O
A07EC01	sulfasalazine	2	g	R
A07EC02	mesalazine	1.5	g	O
A07EC02	mesalazine	1.5	g	R
A07EC03	olsalazine	1	g	O
A07EC04	balsalazide	6.75	g	O
A07FA01	lactic acid producing organisms
A07FA02	saccharomyces boulardii	1	g	O
A07FA51	lactic acid producing organisms, combinations
A07XA01	albumin tannate	3	g	O
A07XA02	ceratonia
A07XA03	calcium compounds
A07XA04	racecadotril
A07XA51	albumin tannate, combinations
A08AA01	phentermine	15	mg	O
A08AA02	fenfluramine	0.12	g	O
A08AA03	amfepramone	75	mg	O
A08AA04	dexfenfluramine	30	mg	O
A08AA05	mazindol	1	mg	O
A08AA06	etilamfetamine
A08AA07	cathine
A08AA08	clobenzorex
A08AA09	mefenorex
A08AA10	sibutramine	10	mg	O
A08AA56	ephedrine, combinations
A08AB01	orlistat	0.36	g	O
A08AX01	rimonabant	20	mg	O
A09AA01	diastase
A09AA02	multienzymes (lipase, protease etc.)
A09AA03	pepsin
A09AA04	tilactase
A09AB01	glutamic acid hydrochloride	1.5	g	O
A09AB02	betaine hydrochloride	1	g	O
A09AB03	hydrochloric acid
A09AB04	citric acid
A09AC01	pepsin and acid preparations
A09AC02	multienzymes and acid preparations
A10AB01	insulin (human)	40	U	P
A10AB02	insulin (beef)	40	U	P
A10AB03	insulin (pork)	40	U	P
A10AB04	insulin lispro	40	U	P
A10AB05	insulin aspart	40	U	P
A10AB06	insulin glulisine	40	U	P
A10AB30	combinations	40	U	P
A10AC01	insulin (human)	40	U	P
A10AC02	insulin (beef)	40	U	P
A10AC03	insulin (pork)	40	U	P
A10AC04	insulin lispro	40	U	P
A10AC30	combinations	40	U	P
A10AD01	insulin (human)	40	U	P
A10AD02	insulin (beef)	40	U	P
A10AD03	insulin (pork)	40	U	P
A10AD04	Insulin lispro	40	U	P
A10AD05	insulin aspart	40	U	P
A10AD30	combinations	40	U	P
A10AE01	insulin (human)	40	U	P
A10AE02	insulin (beef)	40	U	P
A10AE03	insulin (pork)	40	U	P
A10AE04	insulin glargine	40	U	P
A10AE05	insulin detemir	40	U	P
A10AE30	combinations	40	U	P
A10AF01	insulin (human)	15	mg	Inhal
A10BA01	phenformin	0.1	g	O
A10BA02	metformin	2	g	O
A10BA03	buformin	0.2	g	O
A10BB01	glibenclamide	7	mg	O	microcryst.substance
A10BB01	glibenclamide	10	mg	O
A10BB02	chlorpropamide	0.375	g	O
A10BB03	tolbutamide	1.5	g	O
A10BB04	glibornuride	38	mg	O
A10BB05	tolazamide	0.5	g	O
A10BB06	carbutamide	0.75	g	O
A10BB07	glipizide	10	mg	O
A10BB08	gliquidone	60	mg	O
A10BB09	gliclazide	60	mg	O
A10BB10	metahexamide
A10BB11	glisoxepide
A10BB12	glimepiride	2	mg	O
A10BB31	acetohexamide	0.5	g	O
A10BC01	glymidine	1	g	O
A10BD01	phenformin and sulfonamides
A10BD02	metformin and sulfonamides
A10BD03	metformin and rosiglitazone
A10BD04	glimepiride and rosiglitazone
A10BD05	metformin and pioglitazone
A10BD06	glimepiride and pioglitazone
A10BD07	metformin and sitagliptin
A10BD08	metformin and vildagliptin
A10BD09	pioglitazone and alogliptin
A10BD10	metformin and saxagliptin
A10BD11	metformin and linagliptin
A10BD12	pioglitazone and sitagliptin
A10BD13	metformin and alogliptin
A10BF01	acarbose	0.3	g	O
A10BF02	miglitol	0.3	g	O
A10BF03	voglibose
A10BG01	troglitazone	0.4	g	O
A10BG02	rosiglitazone	6	mg	O
A10BG03	pioglitazone	30	mg	O
A10BH01	sitagliptin	0.1	g	O
A10BH02	vildagliptin	0.1	g	O
A10BH03	saxagliptin	5	mg	O
A10BH04	alogliptin
A10BH05	linagliptin	5	mg	O
A10BH51	sitagliptin and simvastatin
A10BX01	guar gum
A10BX02	repaglinide	4	mg	O
A10BX03	nateglinide	0.36	g	O
A10BX04	exenatide	0.286	mg	P	depot inj
A10BX04	exenatide	15	mcg	P
A10BX05	pramlintide
A10BX06	benfluorex	0.45	g	O
A10BX07	liraglutide	1.2	mg	P
A10BX08	mitiglinide	30	mg	O
A10BX09	dapagliflozin
A10XA01	tolrestat
A11AA01	multivitamins and iron
A11AA02	multivitamins and calcium
A11AA03	multivitamins and other minerals, incl. combinations
A11AA04	multivitamins and trace elements
A11CA01	retinol (vit A)	50	TU	O
A11CA01	retinol (vit A)	50	TU	P
A11CA02	betacarotene
A11CC01	ergocalciferol
A11CC02	dihydrotachysterol	1	mg	O
A11CC03	alfacalcidol	1	mcg	O
A11CC03	alfacalcidol	1	mcg	P
A11CC04	calcitriol	1	mcg	O
A11CC04	calcitriol	1	mcg	P
A11CC05	colecalciferol
A11CC06	calcifediol
A11CC20	combinations
A11DA01	thiamine (vit B1)	50	mg	O
A11DA01	thiamine (vit B1)	50	mg	P
A11DA02	sulbutiamine
A11DA03	benfotiamine
A11GA01	ascorbic acid (vit C)	0.2	g	O
A11GA01	ascorbic acid (vit C)	0.2	g	P
A11GB01	ascorbic acid (vit C) and calcium
A11HA01	nicotinamide	0.15	g	O
A11HA02	pyridoxine (vit B6)	0.16	g	O
A11HA02	pyridoxine (vit B6)	0.16	g	P
A11HA03	tocopherol (vit E)	0.2	g	O
A11HA03	tocopherol (vit E)	0.2	g	P
A11HA04	riboflavin (vit B2)
A11HA05	biotin
A11HA06	pyridoxal phosphate
A11HA07	inositol
A11HA08	tocofersolan	0.2	g	O	expressed as tocopherol
A11HA30	dexpanthenol
A11HA31	calcium pantothenate
A11HA32	pantethine
A12AA01	calcium phosphate	2	g	O
A12AA02	calcium glubionate	2.75	g	P
A12AA03	calcium gluconate	3	g	O
A12AA03	calcium gluconate	3	g	P
A12AA04	calcium carbonate	3	g	O
A12AA05	calcium lactate	2	g	O
A12AA06	calcium lactate gluconate	3	g	O
A12AA07	calcium chloride	0.2	g	P
A12AA08	calcium glycerylphosphate
A12AA09	calcium citrate lysine complex	0.5	g	O
A12AA10	calcium glucoheptonate	3	g	O
A12AA11	calcium pangamate
A12AA12	calcium acetate anhydrous	2	g	O
A12AA20	calcium (different salts in combination)	0.5	g	O	Ca2+
A12AA30	calcium laevulate	1	g	P
A12BA01	potassium chloride	3	g	O
A12BA02	potassium citrate	4	g	O
A12BA03	potassium hydrogentartrate	7.5	g	O
A12BA04	potassium hydrogencarbonate	4	g	O
A12BA05	potassium gluconate
A12BA30	combinations
A12BA51	potassium chloride, combinations
A12CA01	sodium chloride	1	g	O
A12CA02	sodium sulfate
A12CB01	zinc sulfate	0.6	g	O
A12CB02	zinc gluconate
A12CB03	zinc protein complex
A12CC01	magnesium chloride	2.5	g	O
A12CC01	magnesium chloride	0.8	g	P
A12CC02	magnesium sulfate	3	g	O
A12CC02	magnesium sulfate	1	g	P
A12CC03	magnesium gluconate	5	g	O
A12CC04	magnesium citrate	2	g	O
A12CC05	magnesium aspartate
A12CC06	magnesium lactate
A12CC07	magnesium levulinate
A12CC08	magnesium pidolate
A12CC09	magnesium orotate
A12CC10	magnesium oxide
A12CC30	magnesium (different salts in combination)
A12CD01	sodium fluoride	88	mg	O	40 mg fluoride
A12CD02	sodium monofluorophosphate	0.152	g	O	20 mg fluoride
A12CD51	fluoride, combinations
A12CE01	sodium selenate	0.2	mg	O	Se
A12CE02	sodium selenite	0.2	mg	O	Se
A12CE02	sodium selenite	0.2	mg	P
A14AA01	androstanolone
A14AA02	stanozolol	5	mg	O
A14AA02	stanozolol	3.5	mg	P
A14AA03	metandienone	5	mg	O
A14AA04	metenolone	7	mg	P
A14AA04	metenolone	10	mg	O
A14AA05	oxymetholone	0.25	g	O
A14AA06	quinbolone
A14AA07	prasterone
A14AA08	oxandrolone
A14AA09	norethandrolone
A14AB01	nandrolone	2	mg	P
A14AB02	ethylestrenol	2	mg	O
A14AB03	oxabolone cipionate
A16AA01	levocarnitine	2	g	O
A16AA01	levocarnitine	2	g	P
A16AA02	ademetionine
A16AA03	glutamine
A16AA04	mercaptamine	2	g	O
A16AA05	carglumic acid	0.2	g	O
A16AA06	betaine	6	g	O
A16AB01	alglucerase
A16AB02	imiglucerase	300	U	P
A16AB03	agalsidase alfa	1	mg	P
A16AB04	agalsidase beta	5	mg	P
A16AB05	laronidase	1	TU	P
A16AB06	sacrosidase	68	TU	O
A16AB07	alglucosidase alfa	0.1	g	P
A16AB08	galsulfase
A16AB09	idursulfase
A16AB10	velaglucerase alfa	300	U	P
A16AB11	taliglucerase alfa
A16AX01	thioctic acid	0.2	g	O
A16AX01	thioctic acid	0.2	g	P
A16AX02	anethole trithione
A16AX03	sodium phenylbutyrate	20	g	O
A16AX04	nitisinone	20	mg	O
A16AX05	zinc acetate	0.15	g	O
A16AX06	miglustat	0.3	g	O
A16AX07	sapropterin
A16AX08	teduglutide
A16AX09	glycerol phenylbutyrate
B01AA01	dicoumarol	0.1	g	O
B01AA02	phenindione	0.1	g	O
B01AA03	warfarin	7.5	mg	O
B01AA03	warfarin	7.5	mg	P
B01AA04	phenprocoumon	3	mg	O
B01AA07	acenocoumarol	5	mg	O
B01AA08	ethyl biscoumacetate	0.6	g	O
B01AA09	clorindione
B01AA10	diphenadione
B01AA11	tioclomarol
B01AA12	fluindione
B01AB01	heparin	10	TU	P
B01AB02	antithrombin III	2.1	TU	P
B01AB04	dalteparin	2.5	TU	P	anti Xa
B01AB05	enoxaparin	2	TU	P	anti Xa
B01AB06	nadroparin	2.85	TU	P	anti Xa
B01AB07	parnaparin	3.2	TU	P	anti Xa
B01AB08	reviparin	1.43	TU	P	anti Xa
B01AB09	danaparoid	1.5	TU	P	anti Xa
B01AB10	tinzaparin	3.5	TU	P	anti Xa
B01AB11	sulodexide	500	LSU	O	LSU = lipoprotein lipase releasing units
B01AB11	sulodexide	500	LSU	P	LSU = lipoprotein lipase releasing units
B01AB12	bemiparin	2.5	TU	P
B01AB51	heparin, combinations
B01AC01	ditazole
B01AC02	cloricromen
B01AC03	picotamide
B01AC04	clopidogrel	75	mg	O
B01AC05	ticlopidine	0.5	g	O
B01AC06	acetylsalicylic acid	1	tablet	O	Independent of strength
B01AC07	dipyridamole	0.2	g	P
B01AC07	dipyridamole	0.4	g	O
B01AC08	carbasalate calcium	1	tablet	O
B01AC09	epoprostenol
B01AC10	indobufen
B01AC11	iloprost	0.15	mg	Inhal
B01AC11	iloprost	50	mcg	P
B01AC13	abciximab	25	mg	P
B01AC15	aloxiprin
B01AC16	eptifibatide	0.2	g	P
B01AC17	tirofiban	10	mg	P
B01AC18	triflusal	0.6	g	O
B01AC19	beraprost
B01AC21	treprostinil	4.3	mg	P
B01AC22	prasugrel	10	mg	O
B01AC23	cilostazol	0.2	g	O
B01AC24	ticagrelor	0.18	g	O
B01AC30	combinations
B01AC56	acetylsalicylic acid and esomeprazole
B01AD01	streptokinase	1.5	MU	P
B01AD02	alteplase	0.1	g	P
B01AD03	anistreplase	30	U	P
B01AD04	urokinase	3	MU	P
B01AD05	fibrinolysin
B01AD06	brinase
B01AD07	reteplase	20	U	P
B01AD08	saruplase
B01AD09	ancrod
B01AD10	drotrecogin alfa (activated)	40	mg	P
B01AD11	tenecteplase	40	mg	P
B01AD12	protein C
B01AE01	desirudin	30	mg	P
B01AE02	lepirudin	0.25	g	P
B01AE03	argatroban	0.2	g	P
B01AE04	melagatran	6	mg	P
B01AE05	ximelagatran	48	mg	O
B01AE06	bivalirudin	0.25	g	P
B01AE07	dabigatran etexilate	0.22	g	O
B01AF01	rivaroxaban	10	mg	O
B01AF02	apixaban	5	mg	O
B01AX01	defibrotide
B01AX04	dermatan sulfate
B01AX05	fondaparinux	2.5	mg	P
B02AA01	aminocaproic acid	16	g	O
B02AA01	aminocaproic acid	16	g	P
B02AA02	tranexamic acid	2	g	O
B02AA02	tranexamic acid	2	g	P
B02AA03	aminomethylbenzoic acid	0.25	g	O
B02AB01	aprotinin	500	TU	P
B02AB02	alfa1 antitrypsin	0.6	g	P
B02AB04	camostat
B02BA01	phytomenadione	20	mg	O
B02BA01	phytomenadione	20	mg	P
B02BA02	menadione	10	mg	O
B02BA02	menadione	2	mg	P
B02BB01	fibrinogen, human	5	g	P
B02BC01	absorbable gelatin sponge
B02BC02	oxidized cellulose
B02BC03	tetragalacturonic acid hydroxymethylester
B02BC05	adrenalone
B02BC06	thrombin
B02BC07	collagen
B02BC08	calcium alginate
B02BC09	epinephrine
B02BC10	fibrinogen, human
B02BC30	combinations
B02BD01	coagulation factor IX, II, VII and X in combination	350	U	P
B02BD02	coagulation factor VIII	500	U	P
B02BD03	factor VIII inhibitor bypassing activity	10	TU	P
B02BD04	coagulation factor IX	350	U	P
B02BD05	coagulation factor VII	6	TU	P
B02BD06	von Willebrand factor and coagulation factor VIII in combination	7.2	TU	P
B02BD07	coagulation factor XIII	3.5	TU	P
B02BD08	eptacog alfa (activated)	2500	TU	P
B02BD09	nonacog alfa	450	U	P
B02BD10	von Willebrand factor	6	TU	P
B02BD11	catridecacog
B02BD12	trenonacog alfa
B02BD30	thrombin
B02BX01	etamsylate
B02BX02	carbazochrome
B02BX03	batroxobin
B02BX04	romiplostim	30	mcg	P
B02BX05	eltrombopag	50	mg	O
B03AA01	ferrous glycine sulfate	0.2	g	O	Fe2+
B03AA02	ferrous fumarate	0.2	g	O	Fe2+
B03AA03	ferrous gluconate	0.2	g	O	Fe2+
B03AA04	ferrous carbonate	0.2	g	O	Fe2+
B03AA05	ferrous chloride	0.2	g	O	Fe2+
B03AA06	ferrous succinate	0.2	g	O	Fe2+
B03AA07	ferrous sulfate	0.2	g	O	Fe2+
B03AA08	ferrous tartrate	0.2	g	O	Fe2+
B03AA09	ferrous aspartate	0.2	g	O	Fe2+
B03AA10	ferrous ascorbate	0.2	g	O	Fe2+
B03AA11	ferrous iodine	0.2	g	O	Fe2+
B03AB01	ferric sodium citrate	0.75	g	O	Fe3+
B03AB02	saccharated iron oxide	0.11	g	O	Fe3+
B03AB03	sodium feredetate	0.17	g	O	Fe3+
B03AB04	ferric hydroxide
B03AB05	ferric oxide polymaltose complexes	90	mg	O	Fe3+
B03AB06	ferric citrate
B03AB07	chondroitin sulfate-iron complex
B03AB08	ferric acetyl transferrin
B03AB09	ferric proteinsuccinylate
B03AC01	ferric oxide polymaltose complexes	0.1	g	P	Fe3+
B03AC02	saccharated iron oxide	0.1	g	P	Fe3+
B03AC03	iron-sorbitol-citric acid complex	0.1	g	P	Fe3+
B03AC05	ferric sorbitol gluconic acid complex
B03AC06	ferric oxide dextran complexes	0.1	g	P	Fe3+
B03AC07	ferric sodium gluconate complex
B03AD01	ferrous amino acid complex
B03AD02	ferrous fumarate
B03AD03	ferrous sulfate
B03AD04	ferric oxide polymaltose complexes
B03AE01	iron, vitamin B12 and folic acid
B03AE02	iron, multivitamins and folic acid
B03AE03	iron and multivitamins
B03AE04	iron, multivitamins and minerals
B03AE10	various combinations
B03BA01	cyanocobalamin	70	mcg	N
B03BA01	cyanocobalamin	1	mg	O
B03BA01	cyanocobalamin	20	mcg	P
B03BA02	cyanocobalamin tannin complex	20	mcg	P
B03BA03	hydroxocobalamin	20	mcg	P
B03BA04	cobamamide
B03BA05	mecobalamin	1.5	mg	O
B03BA05	mecobalamin	0.2	mg	P
B03BA51	cyanocobalamin, combinations
B03BA53	hydroxocobalamin, combinations
B03BB01	folic acid	0.4	mg	O	prophylactic dose
B03BB01	folic acid	10	mg	P	therapeutic dose
B03BB51	folic acid, combinations
B03XA01	erythropoietin	1	TU	P
B03XA02	darbepoetin alfa	4.5	mcg	P
B03XA03	methoxy polyethylene glycol-epoetin beta	4	mcg	P
B03XA04	peginesatide
B05AA01	albumin
B05AA02	other plasma protein fractions
B05AA03	fluorocarbon blood substitutes
B05AA05	dextran
B05AA06	gelatin agents
B05AA07	hydroxyethylstarch
B05AA08	hemoglobin crosfumaril
B05AA09	hemoglobin raffimer
B05AA10	hemoglobin glutamer (bovine)
B05AX01	erythrocytes
B05AX02	thrombocytes
B05AX03	blood plasma
B05AX04	stem cells from umbilical cord blood
B05BA01	amino acids
B05BA02	fat emulsions
B05BA03	carbohydrates
B05BA04	protein hydrolysates
B05BA10	combinations
B05BB01	electrolytes
B05BB02	electrolytes with carbohydrates
B05BB03	trometamol
B05BB04	electrolytes in combination with other drugs
B05BC01	mannitol
B05BC02	carbamide
B05CA01	cetylpyridinium
B05CA02	chlorhexidine
B05CA03	nitrofural
B05CA04	sulfamethizole
B05CA05	taurolidine
B05CA06	mandelic acid
B05CA07	noxytiolin
B05CA08	ethacridine lactate
B05CA09	neomycin
B05CA10	combinations
B05CB01	sodium chloride
B05CB02	sodium citrate
B05CB03	magnesium citrate
B05CB04	sodium bicarbonate
B05CB10	combinations
B05CX01	glucose
B05CX02	sorbitol
B05CX03	glycine
B05CX04	mannitol
B05CX10	combinations
B05XA01	potassium chloride
B05XA02	sodium bicarbonate
B05XA03	sodium chloride
B05XA04	ammonium chloride
B05XA05	magnesium sulfate
B05XA06	potassium phosphate, incl. combinations with other potassium salts
B05XA07	calcium chloride
B05XA08	sodium acetate
B05XA09	sodium phosphate
B05XA10	magnesium phosphate
B05XA11	magnesium chloride
B05XA12	zinc chloride
B05XA13	hydrochloric acid
B05XA14	sodium glycerophosphate
B05XA15	potassium lactate
B05XA16	cardioplegia solutions
B05XA17	potassium acetate
B05XA30	combinations of electrolytes
B05XA31	electrolytes in combination with other drugs
B05XB01	arginine hydrochloride
B05XB02	alanyl glutamine
B05XB03	lysine
B05XX02	trometamol
B06AA02	fibrinolysin and desoxyribonuclease
B06AA03	hyaluronidase
B06AA04	chymotrypsin
B06AA07	trypsin
B06AA10	desoxyribonuclease
B06AA11	bromelains
B06AA55	streptokinase, combinations
B06AB01	hematin
B06AC01	c1-inhibitor, plasma derived	1.4	TU	P
B06AC02	icatibant	30	mg	P
B06AC03	ecallantide
B06AC04	conestat alfa	3.5	TU	P
C01AA01	acetyldigitoxin	0.2	mg	O
C01AA02	acetyldigoxin	0.5	mg	O
C01AA03	digitalis leaves	0.1	g	O
C01AA04	digitoxin	0.1	mg	O
C01AA04	digitoxin	0.1	mg	P
C01AA05	digoxin	0.25	mg	O
C01AA05	digoxin	0.25	mg	P
C01AA06	lanatoside C	1	mg	R
C01AA06	lanatoside C	1	mg	O
C01AA07	deslanoside	1	mg	P	Acute treatment
C01AA08	metildigoxin	0.2	mg	O
C01AA08	metildigoxin	0.2	mg	P
C01AA09	gitoformate
C01AA52	acetyldigoxin, combinations
C01AB01	proscillaridin	0.75	mg	O
C01AB51	proscillaridin, combinations
C01AC01	g-strophanthin	0.25	mg	P
C01AC03	cymarin	2.5	mg	O
C01AX02	peruvoside
C01BA01	quinidine	1.2	g	O
C01BA02	procainamide	3	g	O
C01BA02	procainamide	3	g	P
C01BA03	disopyramide	0.4	g	O
C01BA03	disopyramide	0.4	g	P
C01BA04	sparteine	0.2	g	P
C01BA05	ajmaline	0.3	g	O
C01BA08	prajmaline	30	mg	O
C01BA12	lorajmine	0.3	g	O
C01BA51	quinidine, combinations excl. psycholeptics
C01BA71	quinidine, combinations with psycholeptics
C01BB01	lidocaine	3	g	P
C01BB02	mexiletine	0.8	g	O
C01BB02	mexiletine	0.8	g	P
C01BB03	tocainide	1.2	g	O
C01BB03	tocainide	1.2	g	P
C01BB04	aprindine	0.1	g	O
C01BB04	aprindine	0.1	g	P
C01BC03	propafenone	0.3	g	O
C01BC03	propafenone	0.3	g	P
C01BC04	flecainide	0.2	g	O
C01BC04	flecainide	0.2	g	P
C01BC07	lorcainide	0.2	g	P
C01BC08	encainide	0.1	g	O
C01BD01	amiodarone	0.2	g	O
C01BD01	amiodarone	0.2	g	P
C01BD02	bretylium tosilate
C01BD03	bunaftine
C01BD04	dofetilide
C01BD05	ibutilide	1	mg	P
C01BD06	tedisamil
C01BD07	dronedarone	0.8	g	O
C01BG01	moracizine	0.75	g	O
C01BG07	cibenzoline
C01BG11	vernakalant	0.2	g	P
C01CA01	etilefrine	50	mg	O
C01CA01	etilefrine	50	mg	P
C01CA02	isoprenaline	90	mg	O
C01CA02	isoprenaline	90	mg	P
C01CA03	norepinephrine	6	mg	P
C01CA04	dopamine	0.5	g	P
C01CA05	norfenefrine	25	mg	O
C01CA06	phenylephrine	4	mg	P
C01CA07	dobutamine	0.5	g	P
C01CA08	oxedrine	0.2	g	O
C01CA08	oxedrine	0.2	g	P
C01CA09	metaraminol	50	mg	P
C01CA10	methoxamine	30	mg	P
C01CA11	mephentermine	30	mg	P
C01CA12	dimetofrine
C01CA13	prenalterol	10	mg	P
C01CA14	dopexamine	0.5	g	P
C01CA15	gepefrine	30	mg	O
C01CA16	ibopamine	0.3	g	O
C01CA17	midodrine	30	mg	O
C01CA18	octopamine
C01CA19	fenoldopam
C01CA21	cafedrine
C01CA22	arbutamine
C01CA23	theodrenaline
C01CA24	epinephrine	0.5	mg	P
C01CA25	amezinium metilsulfate	30	mg	O
C01CA26	ephedrine	50	mg	P
C01CA30	combinations
C01CA51	etilefrine, combinations
C01CE01	amrinone	0.5	g	P
C01CE02	milrinone	50	mg	P
C01CE03	enoximone	1	g	P
C01CE04	bucladesine
C01CX06	angiotensinamide	5	mg	P
C01CX07	xamoterol	0.4	g	O
C01CX08	levosimendan	11	mg	P
C01DA02	glyceryl trinitrate	5	mg	O
C01DA02	glyceryl trinitrate	2.5	mg	oral aerosol
C01DA02	glyceryl trinitrate	2.5	mg	SL
C01DA02	glyceryl trinitrate	5	mg	TD
C01DA04	methylpropylpropanediol dinitrate
C01DA05	pentaerithrityl tetranitrate	0.12	g	O
C01DA07	propatylnitrate	30	mg	O
C01DA08	isosorbide dinitrate	60	mg	O
C01DA08	isosorbide dinitrate	20	mg	oral aerosol
C01DA08	isosorbide dinitrate	20	mg	SL
C01DA08	isosorbide dinitrate	0.1	g	TD
C01DA09	trolnitrate	20	mg	O
C01DA13	eritrityl tetranitrate	90	mg	O
C01DA14	isosorbide mononitrate	40	mg	O
C01DA20	organic nitrates in combination
C01DA38	tenitramine
C01DA52	glyceryl trinitrate, combinations
C01DA54	methylpropylpropanediol dinitrate, combinations
C01DA55	pentaerithrityl tetranitrate, combinations
C01DA57	propatylnitrate, combinations
C01DA58	isosorbide dinitrate, combinations
C01DA59	trolnitrate, combinations
C01DA63	eritrityl tetranitrate, combinations
C01DA70	organic nitrates in combination with psycholeptics
C01DB01	flosequinan
C01DX01	itramin tosilate
C01DX02	prenylamine	0.12	g	O
C01DX03	oxyfedrine	40	mg	O
C01DX03	oxyfedrine	40	mg	P
C01DX04	benziodarone	0.25	g	O
C01DX05	carbocromen
C01DX06	hexobendine
C01DX07	etafenone	0.225	g	O
C01DX08	heptaminol	0.45	g	O
C01DX08	heptaminol	0.45	g	P
C01DX09	imolamine	90	mg	O
C01DX10	dilazep	0.1	g	O
C01DX11	trapidil
C01DX12	molsidomine
C01DX13	efloxate	0.2	g	O
C01DX14	cinepazet	0.9	g	O
C01DX15	cloridarol
C01DX16	nicorandil	40	mg	O
C01DX18	linsidomine
C01DX19	nesiritide	1.5	mg	P
C01DX51	itramin tosilate, combinations
C01DX52	prenylamine, combinations
C01DX53	oxyfedrine, combinations
C01DX54	benziodarone, combinations
C01EA01	alprostadil	0.5	mg	P
C01EB02	camphora	0.15	g	O
C01EB03	indometacin
C01EB04	crataegus glycosides
C01EB05	creatinolfosfate
C01EB06	fosfocreatine
C01EB07	fructose 1,6-diphosphate
C01EB09	ubidecarenone
C01EB10	adenosine	15	mg	P
C01EB11	tiracizine
C01EB13	acadesine
C01EB15	trimetazidine	40	mg	O
C01EB16	ibuprofen	30	mg	P
C01EB17	ivabradine	10	mg	O
C01EB18	ranolazine	1.5	g	O
C01EB21	regadenoson
C02AA01	rescinnamine
C02AA02	reserpine	0.5	mg	O
C02AA02	reserpine	0.5	mg	P
C02AA03	combinations of rauwolfia alkaloids
C02AA04	rauwolfia alkaloids, whole root
C02AA05	deserpidine
C02AA06	methoserpidine
C02AA07	bietaserpine	15	mg	O
C02AA52	reserpine, combinations
C02AA53	combinations of rauwolfia alkoloids, combinations
C02AA57	bietaserpine, combinations
C02AB01	methyldopa (levorotatory)	1	g	O
C02AB01	methyldopa (levorotatory)	1	g	P
C02AB02	methyldopa (racemic)	2	g	O
C02AC01	clonidine	0.45	mg	O
C02AC01	clonidine	0.45	mg	P
C02AC02	guanfacine	3	mg	O
C02AC04	tolonidine	0.75	mg	O
C02AC05	moxonidine	0.3	mg	O
C02AC06	rilmenidine
C02BA01	trimetaphan	0.25	g	P
C02BB01	mecamylamine
C02CA01	prazosin	5	mg	O
C02CA02	indoramin
C02CA03	trimazosin	0.3	g	O
C02CA04	doxazosin	4	mg	O
C02CA06	urapidil	0.12	g	O
C02CA06	urapidil	50	mg	P
C02CC01	betanidine	0.1	g	O
C02CC02	guanethidine	30	mg	O
C02CC03	guanoxan	20	mg	O
C02CC04	debrisoquine	20	mg	O
C02CC05	guanoclor
C02CC06	guanazodine
C02CC07	guanoxabenz	25	mg	O
C02DA01	diazoxide	0.3	g	P
C02DB01	dihydralazine	75	mg	O
C02DB01	dihydralazine	25	mg	P
C02DB02	hydralazine	0.1	g	O
C02DB03	endralazine	10	mg	O
C02DB04	cadralazine	15	mg	O
C02DC01	minoxidil	20	mg	O
C02DD01	nitroprusside	50	mg	P
C02DG01	pinacidil	50	mg	O
C02KA01	veratrum
C02KB01	metirosine
C02KC01	pargyline
C02KD01	ketanserin	40	mg	O
C02KD01	ketanserin	40	mg	P
C02KX01	bosentan	0.25	g	O
C02KX02	ambrisentan	7.5	mg	O
C02KX03	sitaxentan	0.1	g	O
C02LA01	reserpine and diuretics
C02LA02	rescinnamine and diuretics
C02LA03	deserpidine and diuretics
C02LA04	methoserpidine and diuretics
C02LA07	bietaserpine and diuretics
C02LA08	rauwolfia alkaloids, whole root and diuretics
C02LA09	syrosingopine and diuretics
C02LA50	combination of rauwolfia alkaloids and diuretics incl. other combinations
C02LA51	reserpine and diuretics, combinations with other drugs
C02LA52	rescinnamine and diuretics, combinations with other drugs
C02LA71	reserpine and diuretics, combinations with psycholeptics
C02LB01	methyldopa (levorotatory) and diuretics
C02LC01	clonidine and diuretics
C02LC05	moxonidine and diuretics
C02LC51	clonidine and diuretics, combinations with other drugs
C02LE01	prazosin and diuretics
C02LF01	guanethidine and diuretics
C02LG01	dihydralazine and diuretics
C02LG02	hydralazine and diuretics
C02LG03	picodralazine and diuretics
C02LG51	dihydralazine and diuretics, combinations with other drugs
C02LG73	picodralazine and diuretics, combinations with psycholeptics
C02LK01	veratrum and diuretics
C02LL01	pargyline and diuretics
C02LX01	pinacidil and diuretics
C03AA01	bendroflumethiazide	2.5	mg	O
C03AA02	hydroflumethiazide	25	mg	O
C03AA03	hydrochlorothiazide	25	mg	O
C03AA04	chlorothiazide	0.5	g	O
C03AA05	polythiazide	1	mg	O
C03AA06	trichlormethiazide	4	mg	O
C03AA07	cyclopenthiazide	0.5	mg	O
C03AA08	methyclothiazide	5	mg	O
C03AA09	cyclothiazide	5	mg	O
C03AA13	mebutizide
C03AB01	bendroflumethiazide and potassium	2.5	mg	O	Refers to bendroflumethiazide
C03AB02	hydroflumethiazide and potassium	25	mg	O	Refers to hydroflumethiazide
C03AB03	hydrochlorothiazide and potassium	25	mg	O	Refers to hydrochlorothiazide
C03AB04	chlorothiazide and potassium	0.5	g	O	Refers to chlorothiazide
C03AB05	polythiazide and potassium	1	mg	O	Refers to polythiazide
C03AB06	trichlormethiazide and potassium	4	mg	O	Refers to trichlormethiazide
C03AB07	cyclopenthiazide and potassium	0.5	mg	O	Refers to cyclopenthiazide
C03AB08	methyclothiazide and potassium	5	mg	O	Refers to methyclothiazide
C03AB09	cyclothiazide and potassium	5	mg	O	Refers to cyclothiazide
C03AH01	chlorothiazide, combinations
C03AH02	hydroflumethiazide, combinations
C03AX01	hydrochlorothiazide, combinations
C03BA02	quinethazone	50	mg	O
C03BA03	clopamide	10	mg	O
C03BA04	chlortalidone	25	mg	O
C03BA05	mefruside	25	mg	O
C03BA07	clofenamide
C03BA08	metolazone	5	mg	O
C03BA09	meticrane
C03BA10	xipamide	20	mg	O
C03BA11	indapamide	2.5	mg	O
C03BA12	clorexolone
C03BA13	fenquizone
C03BA82	clorexolone, combinations with psycholeptics
C03BB02	quinethazone and potassium	50	mg	O	Refers to quinethazone
C03BB03	clopamide and potassium	10	mg	O	Refers to clopamide
C03BB04	chlortalidone and potassium	25	mg	O	Refers to chlortalidone
C03BB05	mefruside and potassium	25	mg	O	Refers to mefruside
C03BB07	clofenamide and potassium
C03BC01	mersalyl
C03BD01	theobromine	4	g	O
C03BX03	cicletanine
C03CA01	furosemide	40	mg	O
C03CA01	furosemide	40	mg	P
C03CA02	bumetanide	1	mg	O
C03CA02	bumetanide	1	mg	P
C03CA03	piretanide
C03CA04	torasemide	15	mg	O
C03CA04	torasemide	15	mg	P
C03CB01	furosemide and potassium	40	mg	O	Refers to furosemide
C03CB02	bumetanide and potassium	1	mg	O	Refers to bumetanide
C03CC01	etacrynic acid	50	mg	O
C03CC01	etacrynic acid	50	mg	P
C03CC02	tienilic acid
C03CD01	muzolimine	20	mg	O
C03CX01	etozolin
C03DA01	spironolactone	75	mg	O
C03DA02	potassium canrenoate	0.4	g	P
C03DA03	canrenone
C03DA04	eplerenone	50	mg	O
C03DB01	amiloride	10	mg	O
C03DB02	triamterene	0.1	g	O
C03EA01	hydrochlorothiazide and potassium-sparing agents
C03EA02	trichlormethiazide and potassium-sparing agents
C03EA03	epitizide and potassium-sparing agents
C03EA04	altizide and potassium-sparing agents
C03EA05	mebutizide and potassium-sparing agents
C03EA06	chlortalidone and potassium-sparing agents
C03EA07	cyclopenthiazide and potassium-sparing agents
C03EA12	metolazone and potassium-sparing agents
C03EA13	bendroflumethiazide and potassium-sparing agents
C03EA14	butizide and potassium-sparing agents
C03EB01	furosemide and potassium-sparing agents
C03EB02	bumetanide and potassium-sparing agents
C03XA01	tolvaptan	30	mg	O
C03XA02	conivaptan
C04AA01	isoxsuprine	60	mg	O
C04AA01	isoxsuprine	60	mg	P
C04AA02	buphenine	30	mg	O
C04AA31	bamethan	75	mg	O
C04AB01	phentolamine	10	mg	O
C04AB01	phentolamine	10	mg	P
C04AB02	tolazoline	75	mg	O
C04AC01	nicotinic acid	0.2	g	O
C04AC01	nicotinic acid	0.2	g	P
C04AC02	nicotinyl alcohol (pyridylcarbinol)	0.3	g	O
C04AC02	nicotinyl alcohol (pyridylcarbinol)	0.3	g	P
C04AC03	inositol nicotinate	1.2	g	O
C04AC07	ciclonicate
C04AD01	pentifylline
C04AD02	xantinol nicotinate	0.9	g	O
C04AD02	xantinol nicotinate	0.9	g	P
C04AD03	pentoxifylline	1	g	O
C04AD03	pentoxifylline	0.3	g	P
C04AD04	etofylline nicotinate	0.3	g	O
C04AE01	ergoloid mesylates	3	mg	O
C04AE01	ergoloid mesylates	3	mg	P
C04AE02	nicergoline
C04AE04	dihydroergocristine
C04AE51	ergoloid mesylates, combinations
C04AE54	dihydroergocristine, combinations
C04AF01	kallidinogenase	30	U	O
C04AF01	kallidinogenase	30	U	P
C04AX01	cyclandelate	0.6	g	O
C04AX02	phenoxybenzamine	30	mg	O
C04AX07	vincamine
C04AX10	moxisylyte
C04AX11	bencyclane
C04AX17	vinburnine
C04AX19	suloctidil
C04AX20	buflomedil	0.6	g	O
C04AX21	naftidrofuryl	0.6	g	O
C04AX23	butalamine
C04AX24	visnadine	0.6	g	O
C04AX26	cetiedil
C04AX27	cinepazide
C04AX28	ifenprodil
C04AX30	azapetine	0.15	g	O
C04AX32	fasudil
C05AA01	hydrocortisone
C05AA04	prednisolone
C05AA05	betamethasone
C05AA06	fluorometholone
C05AA08	fluocortolone
C05AA09	dexamethasone
C05AA10	fluocinolone acetonide
C05AA11	fluocinonide
C05AA12	triamcinolone
C05AD01	lidocaine
C05AD02	tetracaine
C05AD03	benzocaine
C05AD04	cinchocaine
C05AD05	procaine
C05AD06	oxetacaine
C05AD07	pramocaine
C05AE01	glyceryl trinitrate
C05AE02	isosorbide dinitrate
C05AX01	aluminium preparations
C05AX02	bismuth preparations, combinations
C05AX03	other preparations, combinations
C05AX04	zinc preparations
C05AX05	tribenoside
C05BA01	organo-heparinoid
C05BA02	sodium apolate
C05BA03	heparin
C05BA04	pentosan polysulfate sodium
C05BA51	heparinoid, combinations
C05BA53	heparin, combinations
C05BB01	monoethanolamine oleate
C05BB02	polidocanol
C05BB03	invert sugar
C05BB04	sodium tetradecyl sulfate
C05BB05	phenol
C05BB56	glucose, combinations
C05BX01	calcium dobesilate
C05BX51	calcium dobesilate, combinations
C05CA01	rutoside
C05CA02	monoxerutin
C05CA03	diosmin
C05CA04	troxerutin
C05CA05	hidrosmin
C05CA51	rutoside, combinations
C05CA53	diosmin, combinations
C05CA54	troxerutin, combinations
C05CX01	tribenoside
C05CX02	naftazone
C05CX03	Hippocastani semen
C07AA01	alprenolol	0.4	g	O
C07AA01	alprenolol	0.4	g	P
C07AA02	oxprenolol	0.16	g	O
C07AA02	oxprenolol	0.16	g	P
C07AA03	pindolol	15	mg	P
C07AA03	pindolol	15	mg	O
C07AA05	propranolol	0.16	g	O
C07AA05	propranolol	0.16	g	P
C07AA06	timolol	20	mg	O
C07AA06	timolol	20	mg	P
C07AA07	sotalol	0.16	g	P
C07AA07	sotalol	0.16	g	O
C07AA12	nadolol	0.16	g	O
C07AA14	mepindolol	5	mg	O
C07AA15	carteolol	10	mg	O
C07AA16	tertatolol	5	mg	O
C07AA17	bopindolol
C07AA19	bupranolol
C07AA23	penbutolol	40	mg	O
C07AA27	cloranolol
C07AA57	sotalol, combinations
C07AB01	practolol	0.3	g	O
C07AB01	practolol	20	mg	P
C07AB02	metoprolol	0.15	g	O
C07AB02	metoprolol	0.15	g	P
C07AB03	atenolol	75	mg	O
C07AB03	atenolol	75	mg	P
C07AB04	acebutolol	0.4	g	O
C07AB04	acebutolol	0.4	g	P
C07AB05	betaxolol	20	mg	O
C07AB06	bevantolol	0.3	g	O
C07AB07	bisoprolol	10	mg	O
C07AB08	celiprolol	0.2	g	O
C07AB09	esmolol	2.5	g	P
C07AB10	epanolol	0.2	g	O
C07AB11	s-atenolol	50	mg	O
C07AB12	nebivolol	5	mg	O
C07AB13	talinolol	0.1	g	O
C07AB52	metoprolol, combinations
C07AB57	bisoprolol, combinations
C07AG01	labetalol	0.6	g	O
C07AG01	labetalol	0.6	g	P
C07AG02	carvedilol	37.5	mg	O
C07BA02	oxprenolol and thiazides
C07BA05	propranolol and thiazides
C07BA06	timolol and thiazides
C07BA07	sotalol and thiazides
C07BA12	nadolol and thiazides
C07BA68	metipranolol and thiazides, combinations
C07BB02	metoprolol and thiazides
C07BB03	atenolol and thiazides
C07BB04	acebutolol and thiazides
C07BB06	bevantolol and thiazides
C07BB07	bisoprolol and thiazides
C07BB12	nebivolol and thiazides
C07BB52	metoprolol and thiazides, combinations
C07BG01	labetalol and thiazides
C07CA02	oxprenolol and other diuretics
C07CA03	pindolol and other diuretics
C07CA17	bopindolol and other diuretics
C07CA23	penbutolol and other diuretics
C07CB02	metoprolol and other diuretics
C07CB03	atenolol and other diuretics
C07CB53	atenolol and other diuretics, combinations
C07CG01	labetalol and other diuretics
C07DA06	timolol, thiazides and other diuretics
C07DB01	atenolol, thiazides and other diuretics
C07FA05	propranolol and other antihypertensives
C07FB02	metoprolol and other antihypertensives
C07FB03	atenolol and other antihypertensives
C07FB07	bisoprolol and other antihypertensives
C08CA01	amlodipine	5	mg	O
C08CA02	felodipine	5	mg	O
C08CA03	isradipine	5	mg	O
C08CA03	isradipine	5	mg	P
C08CA04	nicardipine	90	mg	P
C08CA04	nicardipine	90	mg	O
C08CA05	nifedipine	30	mg	O
C08CA05	nifedipine	30	mg	P
C08CA06	nimodipine	0.3	g	O
C08CA06	nimodipine	50	mg	P
C08CA07	nisoldipine	20	mg	O
C08CA08	nitrendipine	20	mg	O
C08CA09	lacidipine	4	mg	O
C08CA10	nilvadipine	8	mg	O
C08CA11	manidipine	10	mg	O
C08CA12	barnidipine	10	mg	O
C08CA13	lercanidipine	10	mg	O
C08CA14	cilnidipine	10	mg	O
C08CA15	benidipine
C08CA16	clevidipine
C08CA55	nifedipine, combinations
C08CX01	mibefradil	75	mg	O
C08DA01	verapamil	0.24	g	O
C08DA01	verapamil	0.24	g	P
C08DA02	gallopamil
C08DA51	verapamil, combinations
C08DB01	diltiazem	0.24	g	O
C08EA01	fendiline
C08EA02	bepridil	0.3	g	O
C08EX01	lidoflazine	0.18	g	O
C08EX02	perhexiline
C08GA01	nifedipine and diuretics
C09AA01	captopril	50	mg	O
C09AA02	enalapril	10	mg	O
C09AA02	enalapril	10	mg	P
C09AA03	lisinopril	10	mg	O
C09AA04	perindopril	4	mg	O
C09AA05	ramipril	2.5	mg	O
C09AA06	quinapril	15	mg	O
C09AA06	quinapril	15	mg	P
C09AA07	benazepril	7.5	mg	O
C09AA08	cilazapril	2.5	mg	O
C09AA09	fosinopril	15	mg	O
C09AA10	trandolapril	2	mg	O
C09AA11	spirapril	6	mg	O
C09AA12	delapril	30	mg	O
C09AA13	moexipril	15	mg	O
C09AA14	temocapril	10	mg	O
C09AA15	zofenopril	30	mg	O
C09AA16	imidapril	10	mg	O
C09BA01	captopril and diuretics
C09BA02	enalapril and diuretics
C09BA03	lisinopril and diuretics
C09BA04	perindopril and diuretics
C09BA05	ramipril and diuretics
C09BA06	quinapril and diuretics
C09BA07	benazepril and diuretics
C09BA08	cilazapril and diuretics
C09BA09	fosinopril and diuretics
C09BA12	delapril and diuretics
C09BA13	moexipril and diuretics
C09BA15	zofenopril and diuretics
C09BB02	enalapril and lercanidipine
C09BB03	lisinopril and amlodipine
C09BB04	perindopril and amlodipine
C09BB05	ramipril and felodipine
C09BB06	enalapril and nitrendipine
C09BB07	ramipril and amlodipine
C09BB10	trandolapril and verapamil
C09BB12	delapril and manidipine
C09CA01	losartan	50	mg	O
C09CA02	eprosartan	0.6	g	O
C09CA03	valsartan	80	mg	O
C09CA04	irbesartan	0.15	g	O
C09CA05	tasosartan
C09CA06	candesartan	8	mg	O
C09CA07	telmisartan	40	mg	O
C09CA08	olmesartan medoxomil	20	mg	O
C09CA09	azilsartan medoxomil
C09DA01	losartan and diuretics
C09DA02	eprosartan and diuretics
C09DA03	valsartan and diuretics
C09DA04	irbesartan and diuretics
C09DA06	candesartan and diuretics
C09DA07	telmisartan and diuretics
C09DA08	olmesartan medoxomil and diuretics
C09DB01	valsartan and amlodipine
C09DB02	olmesartan medoxomil and amlodipine
C09DB04	telmisartan and amlodipine
C09DB05	irbesartan and amlodipine
C09DB06	losartan and amlodipine
C09DX01	valsartan, amlodipine and hydrochlorothiazide
C09DX02	valsartan and aliskiren
C09DX03	olmesartan medoxomil, amlodipine and hydrochlorothiazide
C09XA01	remikiren
C09XA02	aliskiren	0.15	g	O
C09XA52	aliskiren and hydrochlorothiazide
C09XA53	aliskiren and amlodipine
C09XA54	aliskiren, amlodipine and hydrochlorothiazide
C10AA01	simvastatin	30	mg	O
C10AA02	lovastatin	45	mg	O
C10AA03	pravastatin	30	mg	O
C10AA04	fluvastatin	60	mg	O
C10AA05	atorvastatin	20	mg	O
C10AA06	cerivastatin	0.2	mg	O
C10AA07	rosuvastatin	10	mg	O
C10AA08	pitavastatin	2	mg	O
C10AB01	clofibrate	2	g	O
C10AB02	bezafibrate	0.6	g	O
C10AB03	aluminium clofibrate
C10AB04	gemfibrozil	1.2	g	O
C10AB05	fenofibrate	0.2	g	O	micronised
C10AB06	simfibrate
C10AB07	ronifibrate
C10AB08	ciprofibrate	0.1	g	O
C10AB09	etofibrate
C10AB10	clofibride
C10AB11	choline fenofibrate	0.135	g	O	refers to fenofibric acid
C10AC01	colestyramine	14	g	O
C10AC02	colestipol	20	g	O
C10AC03	colextran
C10AC04	colesevelam	3.75	g	O
C10AD01	niceritrol	1.5	g	O
C10AD02	nicotinic acid	2	g	O
C10AD03	nicofuranose
C10AD04	aluminium nicotinate
C10AD05	nicotinyl alcohol (pyridylcarbinol)	0.9	g	O
C10AD06	acipimox	0.5	g	O
C10AD52	nicotinic acid, combinations
C10AX01	dextrothyroxine	4	mg	O
C10AX02	probucol
C10AX03	tiadenol
C10AX05	meglutol
C10AX06	omega-3-triglycerides incl. other esters and acids
C10AX07	magnesium pyridoxal 5-phosphate glutamate
C10AX08	policosanol
C10AX09	ezetimibe	10	mg	O
C10AX10	alipogene tiparvovec
C10AX11	mipomersen
C10AX12	lomitapide
C10BA01	lovastatin and nicotinic acid
C10BA02	simvastatin and ezetimibe
C10BA03	pravastatin and fenofibrate
C10BA04	simvastatin and fenofibrate
C10BA05	atorvastatin and ezetimibe
C10BX01	simvastatin and acetylsalicylic acid	30	mg	O	Refers to simvastatin
C10BX02	pravastatin and acetylsalicylic acid
C10BX03	atorvastatin and amlodipine
C10BX04	simvastatin, acetylsalicylic acid and ramipril
D01AA01	nystatin
D01AA02	natamycin
D01AA03	hachimycin
D01AA04	pecilocin
D01AA06	mepartricin
D01AA07	pyrrolnitrin
D01AA08	griseofulvin
D01AA20	combinations
D01AC01	clotrimazole
D01AC02	miconazole
D01AC03	econazole
D01AC04	chlormidazole
D01AC05	isoconazole
D01AC06	tiabendazole
D01AC07	tioconazole
D01AC08	ketoconazole
D01AC09	sulconazole
D01AC10	bifonazole
D01AC11	oxiconazole
D01AC12	fenticonazole
D01AC13	omoconazole
D01AC14	sertaconazole
D01AC15	fluconazole
D01AC16	flutrimazole
D01AC17	eberconazole
D01AC20	combinations
D01AC52	miconazole, combinations
D01AC60	bifonazole, combinations
D01AE01	bromochlorosalicylanilide
D01AE02	methylrosaniline
D01AE03	tribromometacresol
D01AE04	undecylenic acid
D01AE05	polynoxylin
D01AE06	2-(4-chlorphenoxy)-ethanol
D01AE07	chlorphenesin
D01AE08	ticlatone
D01AE09	sulbentine
D01AE10	ethyl hydroxybenzoate
D01AE11	haloprogin
D01AE12	salicylic acid
D01AE13	selenium sulfide
D01AE14	ciclopirox
D01AE15	terbinafine
D01AE16	amorolfine
D01AE17	dimazole
D01AE18	tolnaftate
D01AE19	tolciclate
D01AE20	combinations
D01AE21	flucytosine
D01AE22	naftifine
D01AE23	butenafine
D01AE54	undecylenic acid, combinations
D01BA01	griseofulvin	0.5	g	O
D01BA02	terbinafine	0.25	g	O
D02AE01	carbamide
D02AE51	carbamide, combinations
D02BA01	aminobenzoic acid
D02BA02	octinoxate
D02BB01	betacarotene	0.1	g	O
D03AX01	cadexomer iodine
D03AX02	dextranomer
D03AX03	dexpanthenol
D03AX04	calcium pantothenate
D03AX05	hyaluronic acid
D03AX06	becaplermin
D03AX09	crilanomer
D03AX10	enoxolone
D03AX11	sodium chlorite
D03BA01	trypsin
D03BA02	collagenase
D03BA52	collagenase, combinations
D04AA01	thonzylamine
D04AA02	mepyramine
D04AA03	thenalidine
D04AA04	tripelennamine
D04AA09	chloropyramine
D04AA10	promethazine
D04AA12	tolpropamine
D04AA13	dimetindene
D04AA14	clemastine
D04AA15	bamipine
D04AA22	isothipendyl
D04AA32	diphenhydramine
D04AA33	diphenhydramine methylbromide
D04AA34	chlorphenoxamine
D04AB01	lidocaine
D04AB02	cinchocaine
D04AB03	oxybuprocaine
D04AB04	benzocaine
D04AB05	quinisocaine
D04AB06	tetracaine
D04AB07	pramocaine
D05AC01	dithranol
D05AC51	dithranol, combinations
D05AD01	trioxysalen
D05AD02	methoxsalen
D05AX01	fumaric acid
D05AX02	calcipotriol
D05AX03	calcitriol
D05AX04	tacalcitol
D05AX05	tazarotene
D05AX52	calcipotriol, combinations
D05BA01	trioxysalen	10	mg	O
D05BA02	methoxsalen	10	mg	O
D05BA03	bergapten
D05BB01	etretinate	35	mg	O
D05BB02	acitretin	35	mg	O
D05BX51	fumaric acid derivatives, combinations
D06AA01	demeclocycline
D06AA02	chlortetracycline
D06AA03	oxytetracycline
D06AA04	tetracycline
D06AX01	fusidic acid
D06AX02	chloramphenicol
D06AX04	neomycin
D06AX05	bacitracin
D06AX07	gentamicin
D06AX08	tyrothricin
D06AX09	mupirocin
D06AX10	virginiamycin
D06AX11	rifaximin
D06AX12	amikacin
D06AX13	retapamulin
D06BA01	silver sulfadiazine
D06BA02	sulfathiazole
D06BA03	mafenide
D06BA04	sulfamethizole
D06BA05	sulfanilamide
D06BA06	sulfamerazine
D06BA51	silver sulfadiazine, combinations
D06BB01	idoxuridine
D06BB02	tromantadine
D06BB03	aciclovir
D06BB04	podophyllotoxin
D06BB05	inosine
D06BB06	penciclovir
D06BB07	lysozyme
D06BB08	ibacitabine
D06BB09	edoxudine
D06BB10	imiquimod
D06BB11	docosanol
D06BB12	sinecatechins
D06BB53	aciclovir, combinations
D06BX01	metronidazole
D06BX02	ingenol mebutate
D07AA01	methylprednisolone
D07AA02	hydrocortisone
D07AA03	prednisolone
D07AB01	clobetasone
D07AB02	hydrocortisone butyrate
D07AB03	flumetasone
D07AB04	fluocortin
D07AB05	fluperolone
D07AB06	fluorometholone
D07AB07	fluprednidene
D07AB08	desonide
D07AB09	triamcinolone
D07AB10	alclometasone
D07AB11	hydrocortisone buteprate
D07AB19	dexamethasone
D07AB21	clocortolone
D07AB30	combinations of corticosteroids
D07AC01	betamethasone
D07AC02	fluclorolone
D07AC03	desoximetasone
D07AC04	fluocinolone acetonide
D07AC05	fluocortolone
D07AC06	diflucortolone
D07AC07	fludroxycortide
D07AC08	fluocinonide
D07AC09	budesonide
D07AC10	diflorasone
D07AC11	amcinonide
D07AC12	halometasone
D07AC13	mometasone
D07AC14	methylprednisolone aceponate
D07AC15	beclometasone
D07AC16	hydrocortisone aceponate
D07AC17	fluticasone
D07AC18	prednicarbate
D07AC19	difluprednate
D07AC21	ulobetasol
D07AD01	clobetasol
D07AD02	halcinonide
D07BA01	prednisolone and antiseptics
D07BA04	hydrocortisone and antiseptics
D07BB01	flumetasone and antiseptics
D07BB02	desonide and antiseptics
D07BB03	triamcinolone and antiseptics
D07BB04	hydrocortisone butyrate and antiseptics
D07BC01	betamethasone and antiseptics
D07BC02	fluocinolone acetonide and antiseptics
D07BC03	fluocortolone and antiseptics
D07BC04	diflucortolone and antiseptics
D07CA01	hydrocortisone and antibiotics
D07CA02	methylprednisolone and antibiotics
D07CA03	prednisolone and antibiotics
D07CB01	triamcinolone and antibiotics
D07CB02	fluprednidene and antibiotics
D07CB03	fluorometholone and antibiotics
D07CB04	dexamethasone and antibiotics
D07CB05	flumetasone and antibiotics
D07CC01	betamethasone and antibiotics
D07CC02	fluocinolone acetonide and antibiotics
D07CC03	fludroxycortide and antibiotics
D07CC04	beclometasone and antibiotics
D07CC05	fluocinonide and antibiotics
D07CC06	fluocortolone and antibiotics
D07CD01	clobetasol and antibiotics
D07XA01	hydrocortisone
D07XA02	prednisolone
D07XB01	flumetasone
D07XB02	triamcinolone
D07XB03	fluprednidene
D07XB04	fluorometholone
D07XB05	dexamethasone
D07XB30	combinations of corticosteroids
D07XC01	betamethasone
D07XC02	desoximetasone
D07XC03	mometasone
D07XC04	diflucortolone
D08AA01	ethacridine lactate
D08AA02	aminoacridine
D08AA03	euflavine
D08AC01	dibrompropamidine
D08AC02	chlorhexidine
D08AC03	propamidine
D08AC04	hexamidine
D08AC05	polihexanide
D08AC52	chlorhexidine, combinations
D08AE01	hexachlorophene
D08AE02	policresulen
D08AE03	phenol
D08AE04	triclosan
D08AE05	chloroxylenol
D08AE06	biphenylol
D08AF01	nitrofural
D08AG01	iodine/octylphenoxypolyglycolether
D08AG02	povidone-iodine
D08AG03	iodine
D08AG04	diiodohydroxypropane
D08AH01	dequalinium
D08AH02	chlorquinaldol
D08AH03	oxyquinoline
D08AH30	clioquinol
D08AJ01	benzalkonium
D08AJ02	cetrimonium
D08AJ03	cetylpyridinium
D08AJ04	cetrimide
D08AJ05	benzoxonium chloride
D08AJ06	didecyldimethylammonium chloride
D08AJ08	benzethonium chloride
D08AJ57	octenidine, combinations
D08AJ58	benzethonium chloride, combinations
D08AJ59	dodeclonium bromide, combinations
D08AK01	mercuric amidochloride
D08AK02	phenylmercuric borate
D08AK03	mercuric chloride
D08AK04	mercurochrome
D08AK05	mercury, metallic
D08AK06	thiomersal
D08AK30	mercuric iodide
D08AL01	silver nitrate
D08AL30	silver
D08AX01	hydrogen peroxide
D08AX02	eosin
D08AX03	propanol
D08AX04	tosylchloramide sodium
D08AX05	isopropanol
D08AX06	potassium permanganate
D08AX07	sodium hypochlorite
D08AX08	ethanol
D08AX53	propanol, combinations
D09AA01	framycetin
D09AA02	fusidic acid
D09AA03	nitrofural
D09AA04	phenylmercuric nitrate
D09AA05	benzododecinium
D09AA06	triclosan
D09AA07	cetylpyridinium
D09AA08	aluminium chlorohydrate
D09AA09	povidone-iodine
D09AA10	clioquinol
D09AA11	benzalkonium
D09AA12	chlorhexidine
D09AA13	iodoform
D09AB01	zinc bandage without supplements
D09AB02	zinc bandage with supplements
D10AA01	fluorometholone
D10AA02	methylprednisolone
D10AA03	dexamethasone
D10AB01	bithionol
D10AB02	sulfur
D10AB03	tioxolone
D10AB05	mesulfen
D10AD01	tretinoin
D10AD02	retinol
D10AD03	adapalene
D10AD04	isotretinoin
D10AD05	motretinide
D10AD51	tretinoin, combinations
D10AD53	adapalene, combinations
D10AD54	isotretinoin, combinations
D10AE01	benzoyl peroxide
D10AE51	benzoyl peroxide, combinations
D10AF01	clindamycin
D10AF02	erythromycin
D10AF03	chloramphenicol
D10AF04	meclocycline
D10AF51	clindamycin, combinations
D10AF52	erythromycin, combinations
D10AX01	aluminium chloride
D10AX02	resorcinol
D10AX03	azelaic acid
D10AX04	aluminium oxide
D10AX05	dapsone
D10AX30	various combinations
D10BA01	isotretinoin	30	mg	O
D10BX01	ichtasol
D11AC01	cetrimide
D11AC02	cadmium compounds
D11AC03	selenium compounds
D11AC06	povidone-iodine
D11AC08	sulfur compounds
D11AC09	xenysalate
D11AC30	others
D11AE01	metandienone
D11AH01	tacrolimus
D11AH02	pimecrolimus
D11AH03	cromoglicic acid
D11AH04	alitretinoin	20	mg	O
D11AX01	minoxidil
D11AX02	gamolenic acid	0.4	g	O
D11AX03	calcium gluconate
D11AX04	lithium succinate
D11AX05	magnesium sulfate
D11AX06	mequinol
D11AX08	tiratricol
D11AX09	oxaceprol
D11AX10	finasteride	1	mg	O
D11AX11	hydroquinone
D11AX12	pyrithione zinc
D11AX13	monobenzone
D11AX16	eflornithine
D11AX18	diclofenac
D11AX52	gamolenic acid, combinations
D11AX57	collagen, combinations
G01AA01	nystatin	0.1	MU	V
G01AA02	natamycin	25	mg	V
G01AA03	amphotericin B	0.2	g	V
G01AA04	candicidin	6	mg	V
G01AA05	chloramphenicol
G01AA06	hachimycin
G01AA07	oxytetracycline
G01AA08	carfecillin
G01AA09	mepartricin
G01AA10	clindamycin	0.1	g	V
G01AA11	pentamycin
G01AA51	nystatin, combinations
G01AB01	acetarsol	0.5	g	V
G01AC01	diiodohydroxyquinoline	0.2	g	V
G01AC02	clioquinol
G01AC03	chlorquinaldol	0.2	g	V
G01AC05	dequalinium	20	mg	V
G01AC06	broxyquinoline	0.1	g	V
G01AC30	oxyquinoline
G01AD01	lactic acid
G01AD02	acetic acid
G01AD03	ascorbic acid	0.25	g	V
G01AE01	sulfatolamide
G01AE10	combinations of sulfonamides
G01AF01	metronidazole	0.5	g	V
G01AF02	clotrimazole	0.1	g	V
G01AF04	miconazole	0.1	g	V
G01AF05	econazole	0.1	g	V
G01AF06	ornidazole
G01AF07	isoconazole	0.6	g	V
G01AF08	tioconazole	0.3	g	V	Single dose treatment
G01AF11	ketoconazole	0.4	g	V
G01AF12	fenticonazole	0.1	g	V
G01AF13	azanidazole
G01AF14	propenidazole
G01AF15	butoconazole	0.1	g	V
G01AF16	omoconazole
G01AF17	oxiconazole
G01AF18	flutrimazole
G01AF20	combinations of imidazole derivatives
G01AG02	terconazole	80	mg	V
G01AX01	clodantoin	0.1	g	V
G01AX02	inosine
G01AX03	policresulen	90	mg	V
G01AX05	nifuratel	0.6	g	O
G01AX05	nifuratel	0.6	g	V
G01AX06	furazolidone
G01AX09	methylrosaniline
G01AX11	povidone-iodine	0.2	g	V
G01AX12	ciclopirox
G01AX13	protiofate
G01AX14	lactobacillus fermentum
G01AX15	copper usnate
G01AX66	octenidine, combinations
G02AB01	methylergometrine	0.2	mg	O
G02AB01	methylergometrine	0.2	mg	P
G02AB02	ergot alkaloids
G02AB03	ergometrine	0.2	mg	O
G02AB03	ergometrine	0.2	mg	P
G02AC01	methylergometrine and oxytocin
G02AD01	dinoprost	25	mg	P
G02AD02	dinoprostone	0.5	mg	O
G02AD02	dinoprostone	0.5	mg	V
G02AD03	gemeprost	1	mg	V	Single dose treatment
G02AD04	carboprost	2.5	mg	P	Single dose treatment
G02AD05	sulprostone	0.5	mg	P
G02AD06	misoprostol
G02BA01	plastic IUD
G02BA02	plastic IUD with copper
G02BA03	plastic IUD with progestogen
G02BB01	vaginal ring with progestogen and estrogen
G02CA01	ritodrine	40	mg	O
G02CA01	ritodrine	40	mg	P
G02CA02	buphenine	30	mg	P
G02CA03	fenoterol
G02CB01	bromocriptine	5	mg	O
G02CB01	bromocriptine	5	mg	P
G02CB02	lisuride	0.6	mg	O
G02CB03	cabergoline	0.5	mg	O
G02CB04	quinagolide	75	mcg	O
G02CB05	metergoline
G02CB06	terguride
G02CC01	ibuprofen
G02CC02	naproxen
G02CC03	benzydamine
G02CC04	flunoxaprofen
G02CX01	atosiban	165	mg	P
G02CX03	Agni casti fructus
G02CX04	Cimicifugae rhizoma
G03AA01	etynodiol and ethinylestradiol
G03AA02	quingestanol and ethinylestradiol
G03AA03	lynestrenol and ethinylestradiol
G03AA04	megestrol and ethinylestradiol
G03AA05	norethisterone and ethinylestradiol
G03AA06	norgestrel and ethinylestradiol
G03AA07	levonorgestrel and ethinylestradiol
G03AA08	medroxyprogesterone and ethinylestradiol
G03AA09	desogestrel and ethinylestradiol
G03AA10	gestodene and ethinylestradiol
G03AA11	norgestimate and ethinylestradiol
G03AA12	drospirenone and ethinylestradiol
G03AA13	norelgestromin and ethinylestradiol
G03AA14	nomegestrol and estradiol
G03AA15	chlormadinone and ethinylestradiol
G03AB01	megestrol and ethinylestradiol
G03AB02	lynestrenol and ethinylestradiol
G03AB03	levonorgestrel and ethinylestradiol
G03AB04	norethisterone and ethinylestradiol
G03AB05	desogestrel and ethinylestradiol
G03AB06	gestodene and ethinylestradiol
G03AB07	chlormadinone and ethinylestradiol
G03AB08	dienogest and estradiol
G03AC01	norethisterone	2.5	mg	P
G03AC02	lynestrenol
G03AC03	levonorgestrel
G03AC04	quingestanol
G03AC05	megestrol
G03AC06	medroxyprogesterone	1.67	mg	P
G03AC07	norgestrienone
G03AC08	etonogestrel	68	mcg	s.c. implant
G03AC09	desogestrel
G03AD01	levonorgestrel	1.5	mg	O
G03AD02	ulipristal	30	mg	O
G03BA01	fluoxymesterone	5	mg	O
G03BA02	methyltestosterone	25	mg	O
G03BA03	testosterone	0.12	g	O
G03BA03	testosterone	18	mg	P
G03BA03	testosterone	0.12	g	R
G03BA03	testosterone	3	mg	TD
G03BA03	testosterone	60	mg	SL
G03BA03	testosterone	50	mg	TD	gel
G03BB01	mesterolone	50	mg	O
G03BB02	androstanolone
G03CA01	ethinylestradiol	25	mcg	O
G03CA03	estradiol	7.5	mcg	V	vaginal ring refers to amount delivered per 24 hours
G03CA03	estradiol	25	mcg	V
G03CA03	estradiol	1	mg	TD	gel
G03CA03	estradiol	50	mcg	TD	patch refer to amount delivered per 24 hours
G03CA03	estradiol	5	mg	R
G03CA03	estradiol	0.3	mg	P	depot long duration
G03CA03	estradiol	1	mg	P	depot short duration
G03CA03	estradiol	2	mg	O
G03CA03	estradiol	0.3	mg	N
G03CA04	estriol	0.2	mg	V
G03CA04	estriol	2	mg	P
G03CA04	estriol	2	mg	O
G03CA06	chlorotrianisene	24	mg	O
G03CA07	estrone	1	mg	O
G03CA09	promestriene
G03CA53	estradiol, combinations
G03CA57	conjugated estrogens	0.625	mg	O
G03CA57	conjugated estrogens	0.625	mg	V
G03CB01	dienestrol	2.5	mg	O
G03CB01	dienestrol	0.2	mg	V
G03CB02	diethylstilbestrol	0.2	mg	O
G03CB02	diethylstilbestrol	1	mg	V
G03CB03	methallenestril	9	mg	O
G03CB04	moxestrol
G03CC02	dienestrol
G03CC03	methallenestril
G03CC04	estrone
G03CC05	diethylstilbestrol
G03CC06	estriol
G03CX01	tibolone	2.5	mg	O
G03DA01	gestonorone	30	mg	P
G03DA02	medroxyprogesterone	5	mg	O
G03DA02	medroxyprogesterone	7	mg	P
G03DA03	hydroxyprogesterone	10	mg	P
G03DA04	progesterone	0.3	g	O
G03DA04	progesterone	5	mg	P
G03DA04	progesterone	0.2	g	R
G03DA04	progesterone	90	mg	V
G03DB01	dydrogesterone	10	mg	O
G03DB02	megestrol	5	mg	O
G03DB03	medrogestone
G03DB04	nomegestrol
G03DB05	demegestone
G03DB06	chlormadinone
G03DB07	promegestone
[truncated: 3,017 more rows]
