# Supplementary material for: A comprehensive study of the association between drug hepatotoxicity and daily dose, liver metabolism, and lipophilicity using 975 oral medications
Source: Oncotarget. 2015 Jun 24;6(19):17031–8. doi: 10.18632/oncotarget.4400 (PMC4627289; doi:10.18632/oncotarget.4400)
Supplement: Supplementary file 3 [file oncotarget-06-17031-s003.xlsx]

## Sheet: Sheet1
Supplementary Table 2. The 2338 drugs with assigned DDDs
ATC code	Name	DDD	U	Adm.R	Note	Multiple Adm. R
A02BX03	pirenzepine	0.1	g	O		O&P
A03AB12	mepenzolate	0.1	g	O
A03AD01	papaverine	0.1	g	O		O&P
A03AD01	papaverine	0.1	g	P		O&P
A03AD02	drotaverine	0.1	g	O		O&P
A03AD02	drotaverine	0.1	g	P		O&P
A04AA04	dolasetron	0.1	g	P		O&P
A07DA02	opium	0.1	g	O
A10BA01	phenformin	0.1	g	O
A10BH01	sitagliptin	0.1	g	O
A10BH02	vildagliptin	0.1	g	O
A16AB07	alglucosidase alfa	0.1	g	P
B01AA01	dicoumarol	0.1	g	O
B01AA02	phenindione	0.1	g	O
B01AD02	alteplase	0.1	g	P
B03AC01	ferric oxide polymaltose complexes	0.1	g	P	Fe3+
B03AC02	saccharated iron oxide	0.1	g	P	Fe3+
B03AC03	iron-sorbitol-citric acid complex	0.1	g	P	Fe3+
B03AC06	ferric oxide dextran complexes	0.1	g	P	Fe3+
C01AA03	digitalis leaves	0.1	g	O
C01AA04	digitoxin	0.1	mg	O		O&P
C01AA04	digitoxin	0.1	mg	P		O&P
C01BB04	aprindine	0.1	g	O		O&P
C01BB04	aprindine	0.1	g	P		O&P
C01BC08	encainide	0.1	g	O
C01DA08	isosorbide dinitrate	0.1	g	TD		O & Oral aerosol & SL & TD
C01DX10	dilazep	0.1	g	O
C02CC01	betanidine	0.1	g	O
C02DB02	hydralazine	0.1	g	O
C02KX03	sitaxentan	0.1	g	O
C03DB02	triamterene	0.1	g	O
C07AB13	talinolol	0.1	g	O
C10AB08	ciprofibrate	0.1	g	O
D02BB01	betacarotene	0.1	g	O
G01AA01	nystatin	0.1	MU	V
G01AA10	clindamycin	0.1	g	V
G01AC06	broxyquinoline	0.1	g	V
G01AF02	clotrimazole	0.1	g	V
G01AF04	miconazole	0.1	g	V
G01AF05	econazole	0.1	g	V
G01AF12	fenticonazole	0.1	g	V
G01AF15	butoconazole	0.1	g	V
G01AX01	clodantoin	0.1	g	V
G03HA01	cyproterone	0.1	g	O		O&P
G03HA01	cyproterone	0.1	g	P		O&P
H01BB03	carbetocin	0.1	mg	P
H02AA02	fludrocortisone	0.1	mg	O
H03BA01	methylthiouracil	0.1	g	O
H03BA02	propylthiouracil	0.1	g	O
H05AA03	parathyroid hormone	0.1	mg	P
J01AA02	doxycycline	0.1	g	O		O&P
J01AA02	doxycycline	0.1	g	P		O&P
J01AA12	tigecycline	0.1	g	P
J01ED02	sulfalene	0.1	g	O
J01MA21	sitafloxacin	0.1	g	O
J02AX05	micafungin	0.1	g	P
J02AX06	anidulafungin	0.1	g	P
J04BA01	clofazimine	0.1	g	O
J06BC01	nebacumab	0.1	g	P
L02AE04	triptorelin	0.1	mg	P		P&P depot inj
L04AA04	antithymocyte immunoglobulin (rabbit)	0.1	g	P
L04AC03	anakinra	0.1	g	P
L04AX02	thalidomide	0.1	g	O
M01AB01	indometacin	0.1	g	O		O&P&R
M01AB01	indometacin	0.1	g	P		O&P&R
M01AB01	indometacin	0.1	g	R		O&P&R
M01AB05	diclofenac	0.1	g	O		O&P&R
M01AB05	diclofenac	0.1	g	P		O&P&R
M01AB05	diclofenac	0.1	g	R		O&P&R
M01AB51	indometacin, combinations	0.1	g	O	Refers to indometacin	O&R
M01AB51	indometacin, combinations	0.1	g	R	Refers to indometacin	O&R
M01AB55	diclofenac, combinations	0.1	g	O	Refers to diclofenac
M01AH06	lumiracoxib	0.1	g	O
M03CA01	dantrolene	0.1	g	O
M04AB03	benzbromarone	0.1	g	O
N02AA01	morphine	0.1	g	O		O&P&R
N02CX02	clonidine	0.1	mg	O
N03AA02	phenobarbital	0.1	g	O		O&P
N03AA02	phenobarbital	0.1	g	P		O&P
N05AA01	chlorpromazine	0.1	g	P		O&P&R
N05AA02	levomepromazine	0.1	g	P		O&P
N05AA03	promazine	0.1	g	P		O&P
N05AA04	acepromazine	0.1	g	O		O&P
N05AA05	triflupromazine	0.1	g	O		O&P
N05AA05	triflupromazine	0.1	g	P		O&P
N05AB04	prochlorperazine	0.1	g	R		O&P&R
N05AB04	prochlorperazine	0.1	g	O		O&P&R
N05AB10	perazine	0.1	g	O		O&P
N05AB10	perazine	0.1	g	P		O&P
N05AF02	clopenthixol	0.1	g	O		O&P
N05AF02	clopenthixol	0.1	g	P		O&P
N05AH01	loxapine	0.1	g	O
N05BA13	halazepam	0.1	g	O
N05CA01	pentobarbital	0.1	g	O		O&P&R
N05CA01	pentobarbital	0.1	g	P		O&P&R
N05CA01	pentobarbital	0.1	g	R		O&P&R
N05CA02	amobarbital	0.1	g	O		O&P
N05CA02	amobarbital	0.1	g	P		O&P
N05CA05	aprobarbital	0.1	g	O		O&P
N05CA05	aprobarbital	0.1	g	P		O&P
N05CA06	secobarbital	0.1	g	O
N05CA07	talbutal	0.1	g	O
N05CA09	vinbarbital	0.1	g	O
N06AA01	desipramine	0.1	g	O
N06AA02	imipramine	0.1	g	O		O&P
N06AA02	imipramine	0.1	g	P		O&P
N06AA03	imipramine oxide	0.1	g	O
N06AA04	clomipramine	0.1	g	O		O&P
N06AA04	clomipramine	0.1	g	P		O&P
N06AA12	doxepin	0.1	g	O		O&P
N06AA12	doxepin	0.1	g	P		O&P
N06AA21	maprotiline	0.1	g	O		O&P
N06AA21	maprotiline	0.1	g	P		O&P
N06AB08	fluvoxamine	0.1	g	O
N06AF02	nialamide	0.1	g	O
N06AX07	minaprine	0.1	g	O
N06AX16	venlafaxine	0.1	g	O
N06AX17	milnacipran	0.1	g	O
N07XX02	riluzole	0.1	g	O
N07XX06	tetrabenazine	0.1	g	O
R01BA01	phenylpropanolamine	0.1	g	O
R01BA51	phenylpropanolamine, combinations	0.1	g	O	Refers to phenylpropanolamine
R03AC12	salmeterol	0.1	mg	Inhal.aerosol		Inhal aerosol & Inhal powder
R03AC12	salmeterol	0.1	mg	Inhal.powder		Inhal aerosol & Inhal powder
R03CC08	procaterol	0.1	mg	O
R05DA04	codeine	0.1	g	O
R05DB05	pentoxyverine	0.1	g	O		O&R
R05DB05	pentoxyverine	0.1	g	R		O&R
R06AE03	cyclizine	0.1	g	O		O&R
R06AE04	chlorcyclizine	0.1	g	O
R06AX01	bamipine	0.1	g	O
R07AB03	pentetrazol	0.1	g	O
R07AB07	almitrine	0.1	g	O
S01EB04	demecarium	0.1	ml
S01EC02	diclofenamide	0.1	g	O
N06AA07	lofepramine	0.105	g	O
R07AA01	colfosceril palmitate	0.108	g	Inhal.powder
B03AB02	saccharated iron oxide	0.11	g	O	Fe3+
L02AE01	buserelin	0.11	mg	implant		implant&N&P
R01AD12	fluticasone furoate	0.11	mg	N
R05DB04	isoaminile	0.11	g	O
J01GB01	tobramycin	0.112	g	Inhal.powder		Inhal.solution&P&Inhal.powder
A03FA03	domperidone	0.12	g	R		O&R&P
A06AB09	bisoxatin	0.12	g	O
A08AA02	fenfluramine	0.12	g	O
C01DA05	pentaerithrityl tetranitrate	0.12	g	O
C01DX02	prenylamine	0.12	g	O
C02CA06	urapidil	0.12	g	O		O&P
G03BA03	testosterone	0.12	g	O		O&P&R&TD&SL&TD gel
G03BA03	testosterone	0.12	g	R		O&P&R&TD&SL&TD gel
M01AB11	acemetacin	0.12	g	O
M03BC01	orphenadrine (citrate)	0.12	g	O		O&P
M03BC01	orphenadrine (citrate)	0.12	g	P		O&P
N05AE01	oxypertine	0.12	g	O
N06DA01	tacrine	0.12	g	O
N06DX02	Ginkgo folium	0.12	g	O
P01BE02	artemether	0.12	g	P		O&P
R03BB01	ipratropium bromide	0.12	mg	Inhal.aerosol		Inhal. Solution&Inhal. Powder& Inhal. Aerosol
R03BB01	ipratropium bromide	0.12	mg	Inhal.powder		Inhal. Solution&Inhal. Powder& Inhal. Aerosol
R05CB06	ambroxol	0.12	g	O
R05DB03	clobutinol	0.12	g	O		O&P
R05DB03	clobutinol	0.12	g	P		O&P
R05DB27	levodropropizine	0.12	g	O
R06AX12	terfenadine	0.12	g	O
R06AX26	fexofenadine	0.12	g	O
A03AB08	tridihexethyl	0.125	g	O
J05AB15	brivudine	0.125	g	O
N04AA08	dexetimide	0.125	mg	P		O&P
R05DA07	noscapine	0.125	g	O
L02AE03	goserelin	0.129	mg	implant
L02AE02	leuprorelin	0.134	mg	P	depot inj	implant&P&P depot inj
L02AE04	triptorelin	0.134	mg	P	depot inj	P&P depot inj
C10AB11	choline fenofibrate	0.135	g	O	refers to fenofibric acid
L02AE05	histrelin	0.137	mg	implant
G03GB01	cyclofenil	0.14	g	O
J01GB09	dibekacin	0.14	g	P
A02BA06	roxatidine	0.15	g	O
A02BX01	carbenoxolone	0.15	g	O
A03AB07	methantheline	0.15	g	O
A03AB10	hexocyclium	0.15	g	O
A03AX03	chlorbenzoxamine	0.15	g	O
A03AX04	pinaverium	0.15	g	O
A03FA05	alizapride	0.15	g	O		O&P
A03FA05	alizapride	0.15	g	P		O&P
A06AA02	docusate sodium	0.15	g	O
A11HA01	nicotinamide	0.15	g	O
A16AX05	zinc acetate	0.15	g	O
B01AC11	iloprost	0.15	mg	Inhal		Inhal & P
C01EB02	camphora	0.15	g	O
C04AX30	azapetine	0.15	g	O
C07AB02	metoprolol	0.15	g	O		O&P
C07AB02	metoprolol	0.15	g	P		O&P
C09CA04	irbesartan	0.15	g	O
C09XA02	aliskiren	0.15	g	O
G03GA09	corifollitropin alfa	0.15	mg	P
H03AA01	levothyroxine sodium	0.15	mg	O		O&P
H03AA01	levothyroxine sodium	0.15	mg	P		O&P
J01XB02	polymyxin B	0.15	g	P
J04AB04	rifabutin	0.15	g	O
J05AH02	oseltamivir	0.15	g	O
L04AX01	azathioprine	0.15	g	O		O&P
L04AX01	azathioprine	0.15	g	P		O&P
M01AE03	ketoprofen	0.15	g	O		O&P&R
M01AE03	ketoprofen	0.15	g	P		O&P&R
M01AE03	ketoprofen	0.15	g	R		O&P&R
M01AX07	benzydamine	0.15	g	O		O&R
M01AX07	benzydamine	0.15	g	R		O&R
M03BX09	eperisone	0.15	g	O
N02AA08	dihydrocodeine	0.15	g	O
N05CA03	butobarbital	0.15	g	O
N05CA08	vinylbital	0.15	g	O
N06AA05	opipramol	0.15	g	O
N06AA06	trimipramine	0.15	g	P		O&P
N06AA06	trimipramine	0.15	g	O		O&P
N06AA16	dosulepin	0.15	g	O
N06AA17	amoxapine	0.15	g	O
N06AA18	dimetacrine	0.15	g	O
N06AX04	nomifensine	0.15	g	O
P02CE01	levamisole	0.15	g	O
R01AD04	flunisolide	0.15	mg	N
R03AC18	indacaterol	0.15	mg	Inhal.powder
R06AC03	chloropyramine	0.15	g	O		O&P
R06AC04	tripelennamine	0.15	g	O
A12CD02	sodium monofluorophosphate	0.152	g	O	20 mg fluoride
A11HA02	pyridoxine (vit B6)	0.16	g	O		O&P
A11HA02	pyridoxine (vit B6)	0.16	g	P		O&P
C07AA02	oxprenolol	0.16	g	O		O&P
C07AA02	oxprenolol	0.16	g	P		O&P
C07AA05	propranolol	0.16	g	O		O&P
C07AA05	propranolol	0.16	g	P		O&P
C07AA07	sotalol	0.16	g	P		O&P
C07AA07	sotalol	0.16	g	O		O&P
C07AA12	nadolol	0.16	g	O
J01XE02	nifurtoinol	0.16	g	O
L02AB01	megestrol	0.16	g	O
R03BA08	ciclesonide	0.16	mg	Inhal.aerosol
R07AA02	natural phospholipids	0.16	g	Instill.sol.
B03AB03	sodium feredetate	0.17	g	O	Fe3+
A01AB05	polynoxylin	0.18	g	O
B01AC24	ticagrelor	0.18	g	O
C08EX01	lidoflazine	0.18	g	O
J05AX07	enfuvirtide	0.18	g	P
N07AA02	pyridostigmine	0.18	g	O		O&P
A01AB09	miconazole	0.2	g	O
A03AA03	camylofin	0.2	g	O		O&R
A03AA03	camylofin	0.2	g	R		O&R
A03AB13	bevonium	0.2	g	O
A04AA04	dolasetron	0.2	g	O		O&P
A06AB04	phenolphthalein	0.2	g	O
A10BA03	buformin	0.2	g	O
A11GA01	ascorbic acid (vit C)	0.2	g	O		O&P
A11GA01	ascorbic acid (vit C)	0.2	g	P		O&P
A11HA03	tocopherol (vit E)	0.2	g	O		O&P
A11HA03	tocopherol (vit E)	0.2	g	P		O&P
A11HA08	tocofersolan	0.2	g	O	expressed as tocopherol
A12AA07	calcium chloride	0.2	g	P
A12CE01	sodium selenate	0.2	mg	O	Se
A12CE02	sodium selenite	0.2	mg	O	Se	O&P
A12CE02	sodium selenite	0.2	mg	P		O&P
A16AA05	carglumic acid	0.2	g	O
A16AX01	thioctic acid	0.2	g	O		O&P
A16AX01	thioctic acid	0.2	g	P		O&P
B01AC07	dipyridamole	0.2	g	P		O&P
B01AC16	eptifibatide	0.2	g	P
B01AC23	cilostazol	0.2	g	O
B01AE03	argatroban	0.2	g	P
B03AA01	ferrous glycine sulfate	0.2	g	O	Fe2+
B03AA02	ferrous fumarate	0.2	g	O	Fe2+
B03AA03	ferrous gluconate	0.2	g	O	Fe2+
B03AA04	ferrous carbonate	0.2	g	O	Fe2+
B03AA05	ferrous chloride	0.2	g	O	Fe2+
B03AA06	ferrous succinate	0.2	g	O	Fe2+
B03AA07	ferrous sulfate	0.2	g	O	Fe2+
B03AA08	ferrous tartrate	0.2	g	O	Fe2+
B03AA09	ferrous aspartate	0.2	g	O	Fe2+
B03AA10	ferrous ascorbate	0.2	g	O	Fe2+
B03AA11	ferrous iodine	0.2	g	O	Fe2+
B03BA05	mecobalamin	0.2	mg	P		O&P
C01AA01	acetyldigitoxin	0.2	mg	O
C01AA08	metildigoxin	0.2	mg	O		O&P
C01AA08	metildigoxin	0.2	mg	P		O&P
C01BA04	sparteine	0.2	g	P
C01BC04	flecainide	0.2	g	O		O&P
C01BC04	flecainide	0.2	g	P		O&P
C01BC07	lorcainide	0.2	g	P
C01BD01	amiodarone	0.2	g	O		O&P
C01BD01	amiodarone	0.2	g	P		O&P
C01BG11	vernakalant	0.2	g	P
C01CA08	oxedrine	0.2	g	O		O&P
C01CA08	oxedrine	0.2	g	P		O&P
C01DX13	efloxate	0.2	g	O
C04AC01	nicotinic acid	0.2	g	O		O&P
C04AC01	nicotinic acid	0.2	g	P		O&P
C07AB08	celiprolol	0.2	g	O
C07AB10	epanolol	0.2	g	O
C10AA06	cerivastatin	0.2	mg	O
C10AB05	fenofibrate	0.2	g	O	micronised
G01AA03	amphotericin B	0.2	g	V
G01AC01	diiodohydroxyquinoline	0.2	g	V
G01AC03	chlorquinaldol	0.2	g	V
G01AX11	povidone-iodine	0.2	g	V
G02AB01	methylergometrine	0.2	mg	O		O&P
G02AB01	methylergometrine	0.2	mg	P		O&P
G02AB03	ergometrine	0.2	mg	O		O&P
G02AB03	ergometrine	0.2	mg	P		O&P
G03CA04	estriol	0.2	mg	V		O&P&V
G03CB01	dienestrol	0.2	mg	V		O&V
G03CB02	diethylstilbestrol	0.2	mg	O		O&V
G03DA04	progesterone	0.2	g	R		O&P&R&V
J01AA08	minocycline	0.2	g	O		O&P
J01AA08	minocycline	0.2	g	P		O&P
J01EA02	brodimoprim	0.2	g	O
J01GB12	arbekacin	0.2	g	P
J01MA09	sparfloxacin	0.2	g	O
J01MA10	rufloxacin	0.2	g	O
J01MA13	trovafloxacin	0.2	g	O		O&P
J01MA13	trovafloxacin	0.2	g	P		O&P
J01XE01	nitrofurantoin	0.2	g	O
J02AB02	ketoconazole	0.2	g	O
J02AC01	fluconazole	0.2	g	O		O&P
J02AC01	fluconazole	0.2	g	P		O&P
J02AC02	itraconazole	0.2	g	O		O&P
J02AC02	itraconazole	0.2	g	P		O&P
J05AF09	emtricitabine	0.2	g	O
L03AC01	aldesleukin	0.2	mg	P
M01AB16	aceclofenac	0.2	g	O
M01AE09	flurbiprofen	0.2	g	O		O&R
M01AE09	flurbiprofen	0.2	g	R		O&R
M01AH01	celecoxib	0.2	g	O
M01AX17	nimesulide	0.2	g	O
M03BX04	tolperisone	0.2	g	O
M09AA01	hydroquinine	0.2	g	O
N02AC04	dextropropoxyphene	0.2	g	O	chloride
N02AD01	pentazocine	0.2	g	O		O&P
N02AD01	pentazocine	0.2	g	P		O&P
N02AX01	tilidine	0.2	g	O		O&P
N02AX01	tilidine	0.2	g	P		O&P
N03AA30	metharbital	0.2	g	O
N03AX15	zonisamide	0.2	g	O
N04AB02	orphenadrine (chloride)	0.2	g	O		O&P
N04AB02	orphenadrine (chloride)	0.2	g	P		O&P
N04BB01	amantadine	0.2	g	O
N04BC08	piribedil	0.2	g	O
N05AC03	mesoridazine	0.2	g	O		O&P
N05AC03	mesoridazine	0.2	g	P		O&P
N05AD05	pipamperone	0.2	g	O
N05AX11	zotepine	0.2	g	O
N05BB02	captodiame	0.2	g	O
N05CA10	cyclobarbital	0.2	g	O
N05CA11	heptabarbital	0.2	g	O
N05CA12	reposal	0.2	g	O
N05CD05	triazolam	0.2	mg	SL		O&SL
N05CE02	methyprylon	0.2	g	O
N05CE03	pyrithyldione	0.2	g	O
N05CM01	methaqualone	0.2	g	O
N06AB02	zimeldine	0.2	g	O
N06AX09	viloxazine	0.2	g	O
N07BB01	disulfiram	0.2	g	O
P01BB01	proguanil	0.2	g	O	hydrochloride, (prop-hylactic daily dose)
P02CA01	mebendazole	0.2	g	O
P02CA05	flubendazole	0.2	g	O
R01AD05	budesonide	0.2	mg	N
R01AD08	fluticasone	0.2	mg	N
R01AD09	mometasone	0.2	mg	N
R01AD13	ciclesonide	0.2	mg	N
R03CC09	tretoquinol	0.2	mg	P		O&P
R05CA07	antimony pentasulfide	0.2	g	O
R05CB04	eprazinone	0.2	g	O
R05DB14	fedrilate	0.2	g	O
R06AA02	diphenhydramine	0.2	g	O	chloride	O&R
R06AA02	diphenhydramine	0.2	g	R	chloride	O&R
R06AC01	mepyramine	0.2	g	O		O&P
R06AC01	mepyramine	0.2	g	P		O&P
R06AX15	mebhydrolin	0.2	g	O
S01EB03	ecothiopate	0.2	ml
S01EC04	brinzolamide	0.2	ml
S01EC05	methazolamide	0.2	g	O
B01AE07	dabigatran etexilate	0.22	g	O
R01AD11	triamcinolone	0.22	mg	N
C01DX07	etafenone	0.225	g	O
J01DF01	aztreonam	0.225	g	Inhal.solution		Inhal&P
C08DA01	verapamil	0.24	g	O		O&P
C08DA01	verapamil	0.24	g	P		O&P
C08DB01	diltiazem	0.24	g	O
H01BA02	desmopressin	0.24	mg	SL	base	O&P&N&SL
J01GB01	tobramycin	0.24	g	P		Inhal.solution&P&Inhal.powder
J01GB03	gentamicin	0.24	g	P
J01GB08	sisomicin	0.24	g	P
N05AX07	prothipendyl	0.24	g	O		O&P
N05AX07	prothipendyl	0.24	g	P		O&P
R01AX03	ipratropium bromide	0.24	mg	N
R01BA02	pseudoephedrine	0.24	g	O
R01BA52	pseudoephedrine, combinations	0.24	g	O	Refers to pseudoephedrine
J05AF07	tenofovir disoproxil	0.245	g	O
A04AA05	palonosetron	0.25	mg	P
A14AA05	oxymetholone	0.25	g	O
B01AE02	lepirudin	0.25	g	P
B01AE06	bivalirudin	0.25	g	P
B02AA03	aminomethylbenzoic acid	0.25	g	O
C01AA05	digoxin	0.25	mg	O		O&P
C01AA05	digoxin	0.25	mg	P		O&P
C01AC01	g-strophanthin	0.25	mg	P
C01DX04	benziodarone	0.25	g	O
C02BA01	trimetaphan	0.25	g	P
C02KX01	bosentan	0.25	g	O
D01BA02	terbinafine	0.25	g	O
G01AD03	ascorbic acid	0.25	g	V
G03GA08	choriogonadotropin alfa	0.25	mg	P
G04BE01	alprostadil	0.25	mg	urethral		P&urethral
H01AA02	tetracosactide	0.25	mg	P
H01CC01	ganirelix	0.25	mg	P
H01CC02	cetrorelix	0.25	mg	P
L02AA04	fosfestrol	0.25	g	O		O&P
L02AA04	fosfestrol	0.25	g	P		O&P
L04AD01	ciclosporin	0.25	g	O		O&P
L04AD01	ciclosporin	0.25	g	P		O&P
N05CA16	hexobarbital	0.25	g	O
N05CD05	triazolam	0.25	mg	O		O&SL
N05CD09	brotizolam	0.25	mg	O
N05CE01	glutethimide	0.25	g	O
N05CM12	apronal	0.25	g	O
N07AA03	distigmine	0.25	mg	P		O&P
P01CX02	suramin sodium	0.27	g	P
J01XX09	daptomycin	0.28	g	P
P01BE02	artemether	0.28	g	O		O&P
P01BE03	artesunate	0.28	g	O
P01BE05	artenimol	0.28	g	O
P01CX01	pentamidine isethionate	0.28	g	P	per injection
S01EB01	pilocarpine	0.285		lamella		Lamella&Ointment
A10BX04	exenatide	0.286	mg	P	depot inj	different dosage
A02BA02	ranitidine	0.3	g	O		O&P
A02BA02	ranitidine	0.3	g	P		O&P
A02BA04	nizatidine	0.3	g	P		O&P
A02BA04	nizatidine	0.3	g	O		O&P
A03AA04	mebeverine	0.3	g	O
A03AB16	(2-benzhydryloxyethyl)diethyl-methylammonium iodide	0.3	g	O
A07AA03	natamycin	0.3	g	O
A10BF01	acarbose	0.3	g	O
A10BF02	miglitol	0.3	g	O
A16AX06	miglustat	0.3	g	O
C01BA05	ajmaline	0.3	g	O
C01BA12	lorajmine	0.3	g	O
C01BC03	propafenone	0.3	g	O		O&P
C01BC03	propafenone	0.3	g	P		O&P
C01CA16	ibopamine	0.3	g	O
C02AC05	moxonidine	0.3	mg	O
C02CA03	trimazosin	0.3	g	O
C02DA01	diazoxide	0.3	g	P
C04AC02	nicotinyl alcohol (pyridylcarbinol)	0.3	g	O		O&P
C04AC02	nicotinyl alcohol (pyridylcarbinol)	0.3	g	P		O&P
C04AD03	pentoxifylline	0.3	g	P		O&P
C04AD04	etofylline nicotinate	0.3	g	O
C07AB01	practolol	0.3	g	O		O&P
C07AB06	bevantolol	0.3	g	O
C08CA06	nimodipine	0.3	g	O		O&P
C08EA02	bepridil	0.3	g	O
G01AF08	tioconazole	0.3	g	V	Single dose treatment
G03CA03	estradiol	0.3	mg	P	depot long duration	V&TD&R&P&O&N
G03CA03	estradiol	0.3	mg	N		V&TD&R&P&O&N
G03DA04	progesterone	0.3	g	O		O&P&R&V
J01FA06	roxithromycin	0.3	g	O
J01FA10	azithromycin	0.3	g	O		O&P
J01GB01	tobramycin	0.3	g	Inhal.solution		Inhal.solution&P&Inhal.powder
J01MB01	rosoxacin	0.3	g	O
J04AC01	isoniazid	0.3	g	O		O&P
J04AC01	isoniazid	0.3	g	P		O&P
J05AE08	atazanavir	0.3	g	O
J05AF05	lamivudine	0.3	g	O
J05AX01	moroxydine	0.3	g	O
L02BB02	nilutamide	0.3	g	O
L03AA13	pegfilgrastim	0.3	mg	P
L03AX01	lentinan	0.3	mg	O		O&P
L03AX01	lentinan	0.3	mg	P		O&P
M01AA01	phenylbutazone	0.3	g	O		O&P&R
M01AA01	phenylbutazone	0.3	g	P		O&P&R
M01AA01	phenylbutazone	0.3	g	R		O&P&R
M01AA03	oxyphenbutazone	0.3	g	R		O&R
M01AA03	oxyphenbutazone	0.3	g	O		O&R
M01AB04	zomepirac	0.3	g	O
M01AG02	tolfenamic acid	0.3	g	O		O&R
M01AG02	tolfenamic acid	0.3	g	R		O&R
M03BA05	febarbamate	0.3	g	O
M04AB02	sulfinpyrazone	0.3	g	O
N02AC04	dextropropoxyphene	0.3	g	O	napsylate	O napsylate&O chloride
N02AX02	tramadol	0.3	g	O		O&P&R
N02AX02	tramadol	0.3	g	P		O&P&R
N02AX02	tramadol	0.3	g	R		O&P&R
N03AB02	phenytoin	0.3	g	O		O&P
N03AB02	phenytoin	0.3	g	P		O&P
N03AB03	amino(diphenylhydantoin) valeric acid	0.3	g	O
N03AX09	lamotrigine	0.3	g	O
N03AX11	topiramate	0.3	g	O
N03AX16	pregabalin	0.3	g	O
N03AX18	lacosamide	0.3	g	O		O&P
N03AX18	lacosamide	0.3	g	P		O&P
N05AA01	chlorpromazine	0.3	g	O		O&P&R
N05AA01	chlorpromazine	0.3	g	R		O&P&R
N05AA02	levomepromazine	0.3	g	O		O&P
N05AA03	promazine	0.3	g	O		O&P
N05AC02	thioridazine	0.3	g	O
N05AD03	melperone	0.3	g	O		O&P
N05AD03	melperone	0.3	g	P		O&P
N05AF03	chlorprothixene	0.3	g	O		O&P
N05AH02	clozapine	0.3	g	O		O&P
N05AH02	clozapine	0.3	g	P		O&P
N05AL04	remoxipride	0.3	g	P		O&P
N05AL04	remoxipride	0.3	g	O		O&P
N06AA08	dibenzepin	0.3	g	O
N06AG02	moclobemide	0.3	g	O
N06AX05	trazodone	0.3	g	O
N06AX12	bupropion	0.3	g	O
N06BA07	modafinil	0.3	g	O
P01AX05	mepacrine	0.3	g	O
R03BB01	ipratropium bromide	0.3	mg	Inhal.solution		Inhal. Solution&Inhal. Powder& Inhal. Aerosol
R06AA02	diphenhydramine	0.3	g	O	teoclate	O&R
R06AA02	diphenhydramine	0.3	g	R	teoclate	O&R
R06AD06	thiazinam	0.3	g	R		O&R
R06AE03	cyclizine	0.3	g	R		O&R
R06AX05	antazoline	0.3	g	O		O&P
R06AX05	antazoline	0.3	g	P		O&P
S01EC03	dorzolamide	0.3	ml
J04BA03	aldesulfone sodium	0.33	g	O
M05BX04	denosumab	0.33	mg	P
J01AA09	rolitetracycline	0.35	g	P
J01GB07	netilmicin	0.35	g	P		O&P
J01GB07	netilmicin	0.35	g	O		O&P
L03AA02	filgrastim	0.35	mg	P
L03AA03	molgramostim	0.35	mg	P
L03AA10	lenograstim	0.35	mg	P
L04AC01	daclizumab	0.35	g	P	course dose
P02CX01	pyrvinium	0.35	g	O
A08AB01	orlistat	0.36	g	O
A10BX03	nateglinide	0.36	g	O
H02CA01	trilostane	0.36	g	O
A10BB02	chlorpropamide	0.375	g	O
A07AA07	amphotericin B	0.4	g	O
A07AA12	fidaxomicin	0.4	g	O
A10BG01	troglitazone	0.4	g	O
B01AC07	dipyridamole	0.4	g	O		O&P
B03BB01	folic acid	0.4	mg	O	prophylactic dose	O&P
C01BA03	disopyramide	0.4	g	O		O&P
C01BA03	disopyramide	0.4	g	P		O&P
C01CX07	xamoterol	0.4	g	O
C03DA02	potassium canrenoate	0.4	g	P
C07AA01	alprenolol	0.4	g	O		O&P
C07AA01	alprenolol	0.4	g	P		O&P
C07AB04	acebutolol	0.4	g	O		O&P
C07AB04	acebutolol	0.4	g	P		O&P
D11AX02	gamolenic acid	0.4	g	O
G01AF11	ketoconazole	0.4	g	V
G04CA02	tamsulosin	0.4	mg	O
H01BA02	desmopressin	0.4	mg	O		O&P&N&SL
H01CA02	nafarelin	0.4	mg	N
H02AB01	betamethasone	0.4	mg	P	depot	O&P
J01DD08	cefixime	0.4	g	O
J01DD13	cefpodoxime	0.4	g	O
J01DD14	ceftibuten	0.4	g	O
J01DD16	cefditoren	0.4	g	O
J01EA01	trimethoprim	0.4	g	O		O&P
J01EA01	trimethoprim	0.4	g	P		O&P
J01GB11	isepamicin	0.4	g	P
J01MA01	ofloxacin	0.4	g	O		O&P
J01MA01	ofloxacin	0.4	g	P		O&P
J01MA08	fleroxacin	0.4	g	O		O&P
J01MA08	fleroxacin	0.4	g	P		O&P
J01MA11	grepafloxacin	0.4	g	O
J01MA14	moxifloxacin	0.4	g	O		O&P
J01MA14	moxifloxacin	0.4	g	P		O&P
J01MA16	gatifloxacin	0.4	g	O		O&P
J01MA16	gatifloxacin	0.4	g	P		O&P
J01XA02	teicoplanin	0.4	g	P
J02AC03	voriconazole	0.4	g	O		O&P
J02AC03	voriconazole	0.4	g	P		O&P
J05AF02	didanosine	0.4	g	O
J05AG01	nevirapine	0.4	g	O
J05AG04	etravirine	0.4	g	O
M01AB02	sulindac	0.4	g	O		O&P&R
M01AB02	sulindac	0.4	g	P		O&P&R
M01AB02	sulindac	0.4	g	R		O&P&R
M01AB07	bumadizone	0.4	g	O
M01AB08	etodolac	0.4	g	O
M01AE07	suprofen	0.4	g	O
M04AA01	allopurinol	0.4	g	O		O&P
M04AA01	allopurinol	0.4	g	P		O&P
M05BA01	etidronic acid	0.4	g	O		O&P
M05BA05	tiludronic acid	0.4	g	O
M05BB01	etidronic acid and calcium, sequential	0.4	g	O	Refers to etidronic acid
N02AB02	pethidine	0.4	g	O		O&P&R
N02AB02	pethidine	0.4	g	P		O&P&R
N02AB02	pethidine	0.4	g	R		O&P&R
N02AX06	tapentadol	0.4	g	O
N02BG07	flupirtine	0.4	g	O
N03AB04	mephenytoin	0.4	g	O
N03AX03	sultiame	0.4	g	O
N05AH04	quetiapine	0.4	g	O
N05AL03	tiapride	0.4	g	O		O&P
N05AL03	tiapride	0.4	g	P		O&P
N05AL05	amisulpride	0.4	g	O
N05AL07	levosulpiride	0.4	g	O
N05CM10	hexapropymate	0.4	g	O
N06AX06	nefazodone	0.4	g	O
N06BC01	caffeine	0.4	g	O		O&P
N06BC01	caffeine	0.4	g	P		O&P
P01CA02	benznidazole	0.4	g	O
P02CA03	albendazole	0.4	g	O
P02CB02	diethylcarbamazine	0.4	g	O
R01AA05	oxymetazoline	0.4	mg	N
R01AA08	naphazoline	0.4	mg	N
R01AD01	beclometasone	0.4	mg	N
R01AD06	betamethasone	0.4	mg	N
R03BA07	mometasone	0.4	mg	Inhal.powder
R03CB02	methoxyphenamine	0.4	g	O
R03DA04	theophylline	0.4	g	O		O&P&R
R03DA04	theophylline	0.4	g	P		O&P&R
R03DA04	theophylline	0.4	g	R		O&P&R
R07AB01	doxapram	0.4	g	P
R07AB06	prethcamide	0.4	g	P		O&P
R07AB06	prethcamide	0.4	g	O		O&P
S01EB01	pilocarpine	0.4	ml			Lamella&Ointment
S01EB02	carbachol	0.4	ml
S01EB05	physostigmine	0.4	ml
S01EB06	neostigmine	0.4	ml			ointment
N07XX01	tirilazad	0.42	g	P
A10BX06	benfluorex	0.45	g	O
C01DX08	heptaminol	0.45	g	O		O&P
C01DX08	heptaminol	0.45	g	P		O&P
C02AC01	clonidine	0.45	mg	O		O&P
C02AC01	clonidine	0.45	mg	P		O&P
G04BD03	meladrazine	0.45	g	O
J01DD17	cefcapene	0.45	g	O
L03AA09	sargramostim	0.45	mg	P
N03AB05	fosphenytoin	0.45	g	P
N04BA03	levodopa, decarboxylase inhibitor and COMT inhibitor	0.45	g	O	Refers to levodopa
N04BX01	tolcapone	0.45	g	O
A02BX05	bismuth subcitrate	0.48	g	O
A03AX13	silicones	0.5	g	O
A10BB05	tolazamide	0.5	g	O
A10BB31	acetohexamide	0.5	g	O
A12AA09	calcium citrate lysine complex	0.5	g	O
A12AA20	calcium (different salts in combination)	0.5	g	O	Ca2+
B01AC05	ticlopidine	0.5	g	O
C01AA02	acetyldigoxin	0.5	mg	O
C01CA04	dopamine	0.5	g	P
C01CA07	dobutamine	0.5	g	P
C01CA14	dopexamine	0.5	g	P
C01CA24	epinephrine	0.5	mg	P
C01CE01	amrinone	0.5	g	P
C01EA01	alprostadil	0.5	mg	P
C02AA02	reserpine	0.5	mg	O		O&P
C02AA02	reserpine	0.5	mg	P		O&P
C03AA04	chlorothiazide	0.5	g	O
C03AA07	cyclopenthiazide	0.5	mg	O
C03AB04	chlorothiazide and potassium	0.5	g	O	Refers to chlorothiazide
C03AB07	cyclopenthiazide and potassium	0.5	mg	O	Refers to cyclopenthiazide
C10AD06	acipimox	0.5	g	O
D01BA01	griseofulvin	0.5	g	O
G01AB01	acetarsol	0.5	g	V
G01AF01	metronidazole	0.5	g	V
G02AD02	dinoprostone	0.5	mg	O		O&V
G02AD02	dinoprostone	0.5	mg	V		O&V
G02AD05	sulprostone	0.5	mg	P
G02CB03	cabergoline	0.5	mg	O
G03XC03	lasofoxifene	0.5	mg	O
G04BD01	emepronium	0.5	g	O		O&P
G04BX01	magnesium hydroxide	0.5	g	O
G04CB02	dutasteride	0.5	mg	O
J01DC02	cefuroxime	0.5	g	O		O&P
J01ED01	sulfadimethoxine	0.5	g	O
J01ED04	sulfametoxydiazine	0.5	g	O
J01ED05	sulfamethoxypyridazine	0.5	g	O
J01ED06	sulfaperin	0.5	g	O
J01FA09	clarithromycin	0.5	g	O		O&P
J01FA10	azithromycin	0.5	g	P		O&P
J01FA13	dirithromycin	0.5	g	O
J01MA02	ciprofloxacin	0.5	g	P		O&P
J01MA12	levofloxacin	0.5	g	O		O&P
J01MA12	levofloxacin	0.5	g	P		O&P
J05AB06	ganciclovir	0.5	g	P		O&P
J05AF10	entecavir	0.5	mg	O
L03AX14	histamine dihydrochloride	0.5	mg	P
L04AA27	fingolimod	0.5	mg	O
M01AE02	naproxen	0.5	g	O		O&R
M01AE02	naproxen	0.5	g	R		O&R
M01AE52	naproxen and esomeprazole	0.5	g	O	Refers to naproxen
M01AG03	flufenamic acid	0.5	g	O
M01CC01	penicillamine	0.5	g	O
M03BA04	styramate	0.5	g	O
N02BB03	aminophenazone	0.5	g	R
N03AA01	methylphenobarbital	0.5	g	O
N04AA08	dexetimide	0.5	mg	O		O&P
N05CA04	barbital	0.5	g	O
N05CM08	ethchlorvynol	0.5	g	O
N07AB01	carbachol	0.5	mg	P		O&P
P01BA01	chloroquine	0.5	g	O	base	O&P
P01BA01	chloroquine	0.5	g	P	base	O&P
P01BA06	amodiaquine	0.5	g	O
R03DX07	roflumilast	0.5	mg	O
R05CB01	acetylcysteine	0.5	g	O		O&Inhal.solution
R07AB02	nikethamide	0.5	g	O		O&P
R07AB02	nikethamide	0.5	g	P		O&P
P01BA02	hydroxychloroquine	0.516	g	O	base
L04AC05	ustekinumab	0.54	mg	P
M03BX01	baclofen	0.55	mg	P		O&P
R01AC03	azelastine	0.56	mg	N
A03AA05	trimebutine	0.6	g	O
A07AA11	rifaximin	0.6	g	O
A07AX03	nifuroxazide	0.6	g	O
A12CB01	zinc sulfate	0.6	g	O
B01AA08	ethyl biscoumacetate	0.6	g	O
B01AC18	triflusal	0.6	g	O
B02AB02	alfa1 antitrypsin	0.6	g	P
C04AX01	cyclandelate	0.6	g	O
C04AX20	buflomedil	0.6	g	O
C04AX21	naftidrofuryl	0.6	g	O
C04AX24	visnadine	0.6	g	O
C07AG01	labetalol	0.6	g	O		O&P
C07AG01	labetalol	0.6	g	P		O&P
C09CA02	eprosartan	0.6	g	O
C10AB02	bezafibrate	0.6	g	O
G01AF07	isoconazole	0.6	g	V
G01AX05	nifuratel	0.6	g	O		O&V
G01AX05	nifuratel	0.6	g	V
G02CB02	lisuride	0.6	mg	O
G03XA01	danazol	0.6	g	O
G03XB01	mifepristone	0.6	g	O
G04BX06	phenazopyridine	0.6	g	O
J01AA01	demeclocycline	0.6	g	O
J01AA04	lymecycline	0.6	g	P		O&P
J01AA04	lymecycline	0.6	g	O		O&P
J01AA05	metacycline	0.6	g	O
J01CA08	pivmecillinam	0.6	g	O
J01CE09	procaine benzylpenicillin	0.6	g	P
J01DC08	loracarbef	0.6	g	O
J01DD15	cefdinir	0.6	g	O
J01EC02	sulfadiazine	0.6	g	O
J01GB13	bekanamycin	0.6	g	P
J01MA17	prulifloxacin	0.6	g	O
J04AB02	rifampicin	0.6	g	O		O&P
J04AB02	rifampicin	0.6	g	P		O&P
J04AB03	rifamycin	0.6	g	P
J05AF01	zidovudine	0.6	g	O		O&P
J05AF01	zidovudine	0.6	g	P		O&P
J05AF06	abacavir	0.6	g	O
J05AF11	telbivudine	0.6	g	O
J05AG03	efavirenz	0.6	g	O
J05AX09	maraviroc	0.6	g	O
M01AA05	clofezone	0.6	g	O		O&R
M01AA05	clofezone	0.6	g	R		O&R
M01AB09	lonazolac	0.6	g	O
M01AE05	fenbufen	0.6	g	O
M01AE11	tiaprofenic acid	0.6	g	O		O&R
M01AE11	tiaprofenic acid	0.6	g	R		O&R
M03BB02	chlormezanone	0.6	g	O
N02AB03	fentanyl	0.6	mg	SL		SL&N&TD
N02AB03	fentanyl	0.6	mg	N		SL&N&TD
N04BA02	levodopa and decarboxylase inhibitor	0.6	g	O	Refers to levodopa
N05CM03	bromisoval	0.6	g	O
N05CM13	valnoctamide	0.6	g	O
N06BX02	pyritinol	0.6	g	O
R01AC02	levocabastine	0.6	mg	N
R03AC04	fenoterol	0.6	mg	Inhal.powder		Inhal. Solution&Inhal. Powder& Inhal. Aerosol
R03AC04	fenoterol	0.6	mg	Inhal.aerosol		Inhal. Solution&Inhal. Powder& Inhal. Aerosol
R03BA05	fluticasone	0.6	mg	Inhal.aerosol		Inhal. Solution&Inhal. Powder& Inhal. Aerosol
R03BA05	fluticasone	0.6	mg	Inhal.powder		Inhal. Solution&Inhal. Powder& Inhal. Aerosol
R03BB02	oxitropium bromide	0.6	mg	Inhal.aerosol		Inhal. Aerosol & Inhal. Solution
R03DA02	choline theophyllinate	0.6	g	O		O&R
R03DA02	choline theophyllinate	0.6	g	R		O&R
R03DA05	aminophylline	0.6	g	R		O&P&R
R03DA05	aminophylline	0.6	g	P		O&P&R
R03DA05	aminophylline	0.6	g	O		O&P&R
R05CB15	erdosteine	0.6	g	O
R05DB01	benzonatate	0.6	g	O
R05DB07	oxolamine	0.6	g	O
G03CA57	conjugated estrogens	0.625	mg	O		O&V
G03CA57	conjugated estrogens	0.625	mg	V		O&V
R03AB02	isoprenaline	0.64	mg	Inhal.aerosol		Inhal. Aerosol & Inhal. Solution
G03XA02	gestrinone	0.7	mg	O
H01CB02	octreotide	0.7	mg	P
L03AX15	mifamurtide	0.7	mg	P
M01AB03	tolmetin	0.7	g	R		O&R
M01AB03	tolmetin	0.7	g	O		O&R
N05AG01	fluspirilene	0.7	mg	P	depot
P01CC01	nifurtimox	0.7	g	O
A05AA02	ursodeoxycholic acid	0.75	g	O
A10BB06	carbutamide	0.75	g	O
B03AB01	ferric sodium citrate	0.75	g	O	Fe3+
C01AB01	proscillaridin	0.75	mg	O
C01BG01	moracizine	0.75	g	O
C02AC04	tolonidine	0.75	mg	O
G04BX03	acetohydroxamic acid	0.75	g	O
J01FA14	flurithromycin	0.75	g	O
J04AB01	cycloserine	0.75	g	O
J04AD01	protionamide	0.75	g	O
J04AD03	ethionamide	0.75	g	O
J05AB09	famciclovir	0.75	g	O
L02BB01	flutamide	0.75	g	O
M01AA02	mofebutazone	0.75	g	O		O&P
M01AA02	mofebutazone	0.75	g	P		O&P
M01AX02	niflumic acid	0.75	g	O
M01AX04	azapropazone	0.75	g	O
N02BA11	diflunisal	0.75	g	O
N05BA17	fludiazepam	0.75	mg	O
P02CC01	pyrantel	0.75	g	O
S01EC01	acetazolamide	0.75	g	O		O&P
S01EC01	acetazolamide	0.75	g	P		O&P
A02BA01	cimetidine	0.8	g	O		O&P
A02BA01	cimetidine	0.8	g	P		O&P
A02BA07	ranitidine bismuth citrate	0.8	g	O
A02BB01	misoprostol	0.8	mg	O
A07EB01	cromoglicic acid	0.8	g	O
A12CC01	magnesium chloride	0.8	g	P		O&P
C01BB02	mexiletine	0.8	g	O		O&P
C01BB02	mexiletine	0.8	g	P		O&P
C01BD07	dronedarone	0.8	g	O
G04BD02	flavoxate	0.8	g	O
J01FA12	rokitamycin	0.8	g	O
J01FA15	telithromycin	0.8	g	O
J01MA03	pefloxacin	0.8	g	O		O&P
J01MA03	pefloxacin	0.8	g	P		O&P
J01MA04	enoxacin	0.8	g	O
J01MA05	temafloxacin	0.8	g	O
J01MA06	norfloxacin	0.8	g	O
J01MB04	pipemidic acid	0.8	g	O
J02AC04	posaconazole	0.8	g	O
J05AR10	lopinavir and ritonavir	0.8	g	O	Refers to lopinavir
J05AX08	raltegravir	0.8	g	O
M01AE08	pirprofen	0.8	g	O
M01AE14	dexibuprofen	0.8	g	O
N02BG03	glafenine	0.8	g	O
N03AF04	eslicarbazepine	0.8	g	O
N05AL01	sulpiride	0.8	g	O		O&P
N05AL01	sulpiride	0.8	g	P		O&P
R01AA06	tetryzoline	0.8	mg	N
R01AA07	xylometazoline	0.8	mg	N
R03AC02	salbutamol	0.8	mg	Inhal.aerosol		Inhal. Solution&Inhal. Powder& Inhal. Aerosol
R03AC02	salbutamol	0.8	mg	Inhal.powder		Inhal. Solution&Inhal. Powder& Inhal. Aerosol
R03BA01	beclometasone	0.8	mg	Inhal.aerosol		Inhal. Solution&Inhal. Powder& Inhal. Aerosol
R03BA01	beclometasone	0.8	mg	Inhal.powder		Inhal. Solution&Inhal. Powder& Inhal. Aerosol
R03BA02	budesonide	0.8	mg	Inhal.aerosol		Inhal. Solution&Inhal. Powder& Inhal. Aerosol
R03BA02	budesonide	0.8	mg	Inhal.powder		Inhal. Solution&Inhal. Powder& Inhal. Aerosol
P01CB01	meglumine antimonate	0.85	g	P	Sb5+
P01CB02	sodium stibogluconate	0.85	g	P	Sb5+
C01DX14	cinepazet	0.9	g	O
C04AD02	xantinol nicotinate	0.9	g	O		O&P
C04AD02	xantinol nicotinate	0.9	g	P		O&P
C10AD05	nicotinyl alcohol (pyridylcarbinol)	0.9	g	O
J01CE03	propicillin	0.9	g	O
J05AB14	valganciclovir	0.9	g	O
M01AE12	oxaprozin	0.9	g	O
M01AX13	proquazone	0.9	g	O		O&R
M01AX13	proquazone	0.9	g	R		O&R
M09AB02	collagenase clostridium histolyticum	0.9	mg	P
N02BG02	rimazolium	0.9	g	O
N03AC01	paramethadione	0.9	g	O
N03AD03	mesuximide	0.9	g	O
N03AX21	retigabine	0.9	g	O
N05BC03	emylcamate	0.9	g	O
N05CM05	scopolamine	0.9	mg	O		O&P
N05CM05	scopolamine	0.9	mg	P		O&P
R05CA03	guaifenesin	0.9	g	O		O&P
R05CA03	guaifenesin	0.9	g	P		O&P
R06AD06	thiazinam	0.9	g	O		O&R
A01AB23	minocycline	1	mg	O
A03AE01	alosetron	1	mg	O
A03BA04	belladonna total alkaloids	1	mg	O
A07AC01	miconazole	1	g	O
A07EC03	olsalazine	1	g	O
A07FA02	saccharomyces boulardii	1	g	O
A08AA05	mazindol	1	mg	O
A09AB02	betaine hydrochloride	1	g	O
A10BC01	glymidine	1	g	O
A11CC02	dihydrotachysterol	1	mg	O
A11CC03	alfacalcidol	1	mcg	O		O&P
A11CC03	alfacalcidol	1	mcg	P		O&P
A11CC04	calcitriol	1	mcg	O		O&P
A11CC04	calcitriol	1	mcg	P		O&P
A12AA30	calcium laevulate	1	g	P
A12CA01	sodium chloride	1	g	O
A12CC02	magnesium sulfate	1	g	P		O&P
A16AB03	agalsidase alfa	1	mg	P
A16AB05	laronidase	1	TU	P
B01AC06	acetylsalicylic acid	1	tablet	O	Independent of strength
B01AC08	carbasalate calcium	1	tablet	O
B03BA01	cyanocobalamin	1	mg	O		N&O&P
B03XA01	erythropoietin	1	TU	P
C01AA06	lanatoside C	1	mg	R		O&R
C01AA06	lanatoside C	1	mg	O		O&R
C01AA07	deslanoside	1	mg	P	Acute treatment
C01BD05	ibutilide	1	mg	P
C01CE03	enoximone	1	g	P
C02AB01	methyldopa (levorotatory)	1	g	O		O&P
C02AB01	methyldopa (levorotatory)	1	g	P		O&P
C03AA05	polythiazide	1	mg	O
C03AB05	polythiazide and potassium	1	mg	O	Refers to polythiazide
C03CA02	bumetanide	1	mg	O		O&P
C03CA02	bumetanide	1	mg	P		O&P
C03CB02	bumetanide and potassium	1	mg	O	Refers to bumetanide
C04AD03	pentoxifylline	1	g	O		O&P
D11AX10	finasteride	1	mg	O
G02AD03	gemeprost	1	mg	V	Single dose treatment
G03CA03	estradiol	1	mg	TD	gel	V&TD&R&P&O&N
G03CA03	estradiol	1	mg	P	depot short duration	V&TD&R&P&O&N
G03CA07	estrone	1	mg	O
G03CB02	diethylstilbestrol	1	mg	V		O&V
H04AA01	glucagon	1	mg	P
J01AA03	chlortetracycline	1	g	O
J01AA06	oxytetracycline	1	g	O		O&P
J01AA06	oxytetracycline	1	g	P		O&P
J01AA07	tetracycline	1	g	P		O&P
J01AA07	tetracycline	1	g	O		O&P
J01AA11	clomocycline	1	g	O
J01CA04	amoxicillin	1	g	P		O&P
J01CA04	amoxicillin	1	g	O		O&P
J01CE05	pheneticillin	1	g	O
J01CE07	clometocillin	1	g	O
J01CG01	sulbactam	1	g	P
J01CR02	amoxicillin and enzyme inhibitor	1	g	O	Refers to amoxicillin	O&P
J01DB07	cefatrizine	1	g	O
J01DC04	cefaclor	1	g	O
J01DC06	cefonicid	1	g	P
J01DC10	cefprozil	1	g	O
J01DD10	cefetamet	1	g	O
J01DH03	ertapenem	1	g	P
J01EB04	sulfapyridine	1	g	O
J01EC03	sulfamoxole	1	g	O		O&P
J01EC03	sulfamoxole	1	g	P		O&P
J01ED08	sulfaphenazole	1	g	O
J01FA01	erythromycin	1	g	O
J01FA01	erythromycin	1	g	P		O&P
J01FA03	midecamycin	1	g	P
J01FA05	oleandomycin	1	g	O
J01FA08	troleandomycin	1	g	O
J01FA09	clarithromycin	1	g	P		O&P
J01GA01	streptomycin	1	g	P
J01GA02	streptoduocin	1	g	P
J01GB04	kanamycin	1	g	P
J01GB05	neomycin	1	g	O
J01GB06	amikacin	1	g	P
J01GB10	ribostamycin	1	g	P
J01MA02	ciprofloxacin	1	g	O		O&P
J01MA18	pazufloxacin	1	g	P
J01MB05	oxolinic acid	1	g	O
J01MB06	cinoxacin	1	g	O
J01XD03	ornidazole	1	g	P
J01XX07	nitroxoline	1	g	O
J02AB01	miconazole	1	g	P
J04AB30	capreomycin	1	g	P
J05AB04	ribavirin	1	g	O		O&Inhal solution
J05AE09	tipranavir	1	g	O
L02AB02	medroxyprogesterone	1	g	O		O&P
L02AB02	medroxyprogesterone	1	g	P		O&P
L02AE02	leuprorelin	1	mg	P		implant&P&P depot inj
L02BG01	aminoglutethimide	1	g	O
L02BG03	anastrozole	1	mg	O
L02BX03	abiraterone	1	g	O
M01AG01	mefenamic acid	1	g	O
M01AX01	nabumetone	1	g	O
M04AB01	probenecid	1	g	O
M04AC01	colchicine	1	mg	O		O&P
M04AC01	colchicine	1	mg	P		O&P
M04AC02	cinchophen	1	g	O
N02BA01	acetylsalicylic acid	1	g	P	Refers to lysine acetylsalisylate	O&P&R
N02BG04	floctafenine	1	g	O
N02CA01	dihydroergotamine	1	mg	N		N&O&P
N03AF01	carbamazepine	1	g	O		O&R
N03AF01	carbamazepine	1	g	R		O&R
N03AF02	oxcarbazepine	1	g	O
N03AG03	aminobutyric acid	1	g	O		O&P
N03AG03	aminobutyric acid	1	g	P		O&P
N03AX17	stiripentol	1	g	O
N04BD02	rasagiline	1	mg	O
N04BX02	entacapone	1	g	O
N05AB02	fluphenazine	1	mg	P	depot	O&P
N05BA12	alprazolam	1	mg	O
N05CC01	chloral hydrate	1	g	O		O&R
N05CC01	chloral hydrate	1	g	R		O&R
N05CD03	flunitrazepam	1	mg	O		O&P
N05CD03	flunitrazepam	1	mg	P		O&P
N05CD06	lormetazepam	1	mg	O
N05CD11	loprazolam	1	mg	O
N05CM04	carbromal	1	g	O
N05CM07	triclofos	1	g	O
N05CM18	dexmedetomidine	1	mg	P
P01AX11	nitazoxanide	1	g	O
P01BC02	mefloquine	1	g	O	base
P01BE01	artemisinin	1	g	O
P02BA02	oxamniquine	1	g	O
R03BA03	flunisolide	1	mg	Inhal.aerosol
R03DA01	diprophylline	1	g	O		O&P&R
R03DA01	diprophylline	1	g	P		O&P&R
R03DA01	diprophylline	1	g	R		O&P&R
J01CA02	pivampicillin	1.05	g	O
J01CE06	penamecillin	1.05	g	O
A01AA01	sodium fluoride	1.1	mg	O	0.5 mg Fluoride
A01AA03	olaflur	1.1	mg	O
A02BX06	proglumide	1.2	g	O
A03BA03	hyoscyamine	1.2	mg	O
A10BX07	liraglutide	1.2	mg	P
C01BA01	quinidine	1.2	g	O
C01BB03	tocainide	1.2	g	O		O&P
C01BB03	tocainide	1.2	g	P		O&P
C04AC03	inositol nicotinate	1.2	g	O
C10AB04	gemfibrozil	1.2	g	O
J01CA06	bacampicillin	1.2	g	O
J01CA11	mecillinam	1.2	g	P
J01DC07	cefotiam	1.2	g	O		O&P
J01DH05	biapenem	1.2	g	P
J01FA11	miocamycin	1.2	g	O
J01FF01	clindamycin	1.2	g	O		O&P
J01MB07	flumequine	1.2	g	O
J01XX08	linezolid	1.2	g	O		O&P
J01XX08	linezolid	1.2	g	P		O&P
J04AK02	ethambutol	1.2	g	O		O&P
J04AK02	ethambutol	1.2	g	P		O&P
J05AE03	ritonavir	1.2	g	O
J05AE05	amprenavir	1.2	g	O
J05AE10	darunavir	1.2	g	O
J05AG02	delavirdine	1.2	g	O
L02AE01	buserelin	1.2	mg	N		implant&N&P
M01AE01	ibuprofen	1.2	g	O		O&R
M01AE01	ibuprofen	1.2	g	R		O&R
M01AE04	fenoprofen	1.2	g	O
N02AB03	fentanyl	1.2	mg	TD		SL&N&TD
N02AE01	buprenorphine	1.2	mg	P		P&SL&TD
N02AE01	buprenorphine	1.2	mg	SL		P&SL&TD
N02AE01	buprenorphine	1.2	mg	TD		P&SL&TD
N02AX05	meptazinol	1.2	g	O		O&P
N02AX05	meptazinol	1.2	g	P		O&P
N05AL02	sultopride	1.2	g	O
N05BC01	meprobamate	1.2	g	O
N05BX01	mephenoxalone	1.2	g	O
R03AC08	pirbuterol	1.2	mg	Inhal.aerosol
R03DA03	proxyphylline	1.2	g	R		O&P&R
R03DA03	proxyphylline	1.2	g	P		O&P&R
R03DA03	proxyphylline	1.2	g	O		O&P&R
R05CA02	potassium iodide	1.2	g	O
R05CB05	mesna	1.2	g	Inhal
M01AB06	alclofenac	1.25	g	O		O&R
M01AB06	alclofenac	1.25	g	R		O&R
N03AA03	primidone	1.25	g	O
N03AD01	ethosuximide	1.25	g	O
N05CC04	dichloralphenazone	1.3	g	O
B06AC01	c1-inhibitor, plasma derived	1.4	TU	P
J05AE07	fosamprenavir	1.4	g	O
L03AA12	ancestim	1.4	mg	P
M03BA02	carisoprodol	1.4	g	O
N03AF03	rufinamide	1.4	g	O
N07BC04	lofexidine	1.4	mg	O
B01AB08	reviparin	1.43	TU	P	anti Xa
A03BA01	atropine	1.5	mg	O		O&P
A03BA01	atropine	1.5	mg	P		O&P
A07AA02	nystatin	1.5	MU	O
A07EC02	mesalazine	1.5	g	O		O&R
A07EC02	mesalazine	1.5	g	R		O&R
A09AB01	glutamic acid hydrochloride	1.5	g	O
A10BB03	tolbutamide	1.5	g	O
B01AB09	danaparoid	1.5	TU	P	anti Xa
B01AD01	streptokinase	1.5	MU	P
B03BA05	mecobalamin	1.5	mg	O		O&P
C01DX19	nesiritide	1.5	mg	P
C01EB18	ranolazine	1.5	g	O
C10AD01	niceritrol	1.5	g	O
G03AD01	levonorgestrel	1.5	mg	O
H02AB01	betamethasone	1.5	mg	O		O&P
H02AB01	betamethasone	1.5	mg	P		O&P
H02AB02	dexamethasone	1.5	mg	O		O&P
H02AB02	dexamethasone	1.5	mg	P		O&P
J01BA02	thiamphenicol	1.5	g	O		O&P
J01BA02	thiamphenicol	1.5	g	P		O&P
J01CA14	metampicillin	1.5	g	O		O&P
J01CA14	metampicillin	1.5	g	P		O&P
J01CE04	azidocillin	1.5	g	O
J01CR04	sultamicillin	1.5	g	O
J01DH04	doripenem	1.5	g	P
J01DI01	ceftobiprole medocaril	1.5	g	P
J01ED09	sulfamazone	1.5	g	O		O&P
J01ED09	sulfamazone	1.5	g	R		O&P
J01FG02	quinupristin/dalfopristin	1.5	g	P
J01XC01	fusidic acid	1.5	g	O		O&P
J01XC01	fusidic acid	1.5	g	P		O&P
J01XD01	metronidazole	1.5	g	P
J01XD02	tinidazole	1.5	g	P
J01XX03	clofoctol	1.5	g	R
J04AK01	pyrazinamide	1.5	g	O
L02AA03	ethinylestradiol	1.5	mg	O
L02AE01	buserelin	1.5	mg	P		implant&N&P
L04AA18	everolimus	1.5	mg	O
M01AX05	glucosamine	1.5	g	O	Refers to glucosamine sulfate
M01CA03	oxycinchophen	1.5	g	O
M03BB03	chlorzoxazone	1.5	g	O
M05BA01	etidronic acid	1.5	g	P	course dose	O&P
M05BA02	clodronic acid	1.5	g	P	course dose	O&P
N02CX01	pizotifen	1.5	mg	O
N03AC02	trimethadione	1.5	g	O
N03AG01	valproic acid	1.5	g	O		O&P&R
N03AG01	valproic acid	1.5	g	P		O&P&R
N03AG01	valproic acid	1.5	g	R		O&P&R
N03AG02	valpromide	1.5	g	O
N03AX07	phenacemide	1.5	g	O
N03AX14	levetiracetam	1.5	g	O		O&P
N03AX14	levetiracetam	1.5	g	P		O&P
N05AD07	benperidol	1.5	mg	O
N05CM02	clomethiazole	1.5	g	O		O&P
N05CM02	clomethiazole	1.5	g	P		O&P
P01AB03	ornidazole	1.5	g	O
P01AC01	diloxanide	1.5	g	O
P01BC01	quinine	1.5	g	O	base	O&P
P01BC01	quinine	1.5	g	P	base	O&P
P01BX01	halofantrine	1.5	g	O
R02AA02	dequalinium	1.5	mg	O
R03AC06	hexoprenaline	1.5	mg	Inhal.aerosol
R03BA01	beclometasone	1.5	mg	Inhal.solution		Inhal. Solution&Inhal. Powder& Inhal. Aerosol
R03BA02	budesonide	1.5	mg	Inhal.solution		Inhal. Solution&Inhal. Powder& Inhal. Aerosol
R03BA05	fluticasone	1.5	mg	Inhal.solution		Inhal. Solution&Inhal. Powder& Inhal. Aerosol
R03CC05	hexoprenaline	1.5	mg	O		O&P
R03CC05	hexoprenaline	1.5	mg	P		O&P
R05CB03	carbocisteine	1.5	g	O
V03AF02	dexrazoxane	1.5	g	P
L03AX05	pidotimod	1.6	g	O
M03BA01	phenprobamate	1.6	g	O
M05BA02	clodronic acid	1.6	g	O		O&P
N05CC02	chloralodol	1.6	g	O
R03AC05	rimiterol	1.6	mg	Inhal.aerosol
R03AC11	tulobuterol	1.6	mg	Inhal.aerosol
R05CA05	althea root	1.6	g	O	root
R05CB01	acetylcysteine	1.6	g	Inhal.solution		O&Inhal.solution
L04AB06	golimumab	1.66	mg	P
G03AC06	medroxyprogesterone	1.67	mg	P
N05CC03	acetylglycinamide chloral hydrate	1.7	g	O
V03AF05	amifostine	1.7	g	P
J01FF01	clindamycin	1.8	g	P		O&P
J01FF02	lincomycin	1.8	g	O		O&P
J01FF02	lincomycin	1.8	g	P		O&P
J05AE01	saquinavir	1.8	g	O
L03AX03	BCG vaccine	1.8	mg	intravesical
N02BE03	phenacetin	1.8	g	O
N03AX12	gabapentin	1.8	g	O
A03AB09	isopropamide	10	mg	O
A06AB01	oxyphenisatine	10	mg	O
A06AB02	bisacodyl	10	mg	O		O&R
A06AB02	bisacodyl	10	mg	R		O&R
A06AC07	triticum (wheat fibre)	10	g	O
A06AD12	lactitol	10	g	O
A06AD15	macrogol	10	g	O
A06AD18	sorbitol	10	g	O
A07DA03	loperamide	10	mg	O
A08AA10	sibutramine	10	mg	O
A10BB01	glibenclamide	10	mg	O
A10BB07	glipizide	10	mg	O
A14AA04	metenolone	10	mg	O		O&P
B01AB01	heparin	10	TU	P
B01AC17	tirofiban	10	mg	P
B01AC22	prasugrel	10	mg	O
B01AF01	rivaroxaban	10	mg	O
B02BA02	menadione	10	mg	O		O&P
B02BD03	factor VIII inhibitor bypassing activity	10	TU	P
B03BB01	folic acid	10	mg	P	therapeutic dose	O&P
C01CA13	prenalterol	10	mg	P
C01EB17	ivabradine	10	mg	O
C02DB03	endralazine	10	mg	O
C03BA03	clopamide	10	mg	O
C03BB03	clopamide and potassium	10	mg	O	Refers to clopamide
C03DB01	amiloride	10	mg	O
C04AB01	phentolamine	10	mg	O		O&P
C04AB01	phentolamine	10	mg	P		O&P
C07AA15	carteolol	10	mg	O
C07AB07	bisoprolol	10	mg	O
C08CA11	manidipine	10	mg	O
C08CA12	barnidipine	10	mg	O
C08CA13	lercanidipine	10	mg	O
C08CA14	cilnidipine	10	mg	O
C09AA02	enalapril	10	mg	O		O&P
C09AA02	enalapril	10	mg	P		O&P
C09AA03	lisinopril	10	mg	O
C09AA14	temocapril	10	mg	O
C09AA16	imidapril	10	mg	O
C10AA07	rosuvastatin	10	mg	O
C10AX09	ezetimibe	10	mg	O
D05BA01	trioxysalen	10	mg	O
D05BA02	methoxsalen	10	mg	O
G03DA03	hydroxyprogesterone	10	mg	P
G03DB01	dydrogesterone	10	mg	O
G03DC01	allylestrenol	10	mg	O
G03GB03	epimestrol	10	mg	O
G04BE08	tadalafil	10	mg	O
G04BE09	vardenafil	10	mg	O
H01AX01	pegvisomant	10	mg	P
H02AB03	fluocortolone	10	mg	O
H02AB06	prednisolone	10	mg	O		O&P
H02AB06	prednisolone	10	mg	P		O&P
H02AB07	prednisone	10	mg	O
H03BB02	thiamazole	10	mg	O
J02AX01	flucytosine	10	g	O		O&P
J02AX01	flucytosine	10	g	P		O&P
J05AF08	adefovir dipivoxil	10	mg	O
L04AA21	efalizumab	10	mg	P
L04AA23	natalizumab	10	mg	P
L04AX04	lenalidomide	10	mg	O
M01AH03	valdecoxib	10	mg	O
M05BA04	alendronic acid	10	mg	O
M05BB03	alendronic acid and colecalciferol	10	mg	O	Refers to alendronic acid
M05BB05	alendronic acid, calcium and colecalciferol, sequential	10	mg	O	Refers to alendronic acid
M05BB06	alendronic acid and alfacalcidol, sequential	10	mg	O	Refers to alendronic acid
N02CC04	rizatriptan	10	mg	O
N04AA01	trihexyphenidyl	10	mg	O
N04AA02	biperiden	10	mg	O		O&P
N04AA02	biperiden	10	mg	P		O&P
N05AB02	fluphenazine	10	mg	O		O&P
N05AB03	perphenazine	10	mg	P		O&P&R
N05AB09	butaperazine	10	mg	O
N05AC04	pipotiazine	10	mg	O		O&P
N05AD06	bromperidol	10	mg	O		O&P
N05AD06	bromperidol	10	mg	P		O&P
N05AH03	olanzapine	10	mg	P	depot	O&P
N05AH03	olanzapine	10	mg	P		O&P
N05AH03	olanzapine	10	mg	O		O&P
N05BA01	diazepam	10	mg	O		O&P&R
N05BA01	diazepam	10	mg	P		O&P&R
N05BA01	diazepam	10	mg	R		O&P&R
N05BA08	bromazepam	10	mg	O
N05CF02	zolpidem	10	mg	O
N05CF03	zaleplon	10	mg	O
N06AB10	escitalopram	10	mg	O
N06AF04	tranylcypromine	10	mg	O
N07AA02	pyridostigmine	10	mg	P		O&P
N07AX01	pilocarpine	10	mg	P		O&P
N07CA03	flunarizine	10	mg	O
R03AB02	isoprenaline	10	mg	Inhal.solution		Inhal. Aerosol & Inhal. Solution
R03AC02	salbutamol	10	mg	Inhal.solution		Inhal. Solution&Inhal. Powder& Inhal. Aerosol
R03CC04	fenoterol	10	mg	O		O&R
R03CC04	fenoterol	10	mg	R		O&R
R03DC03	montelukast	10	mg	O
R06AA07	diphenylpyraline	10	mg	O
R06AD07	mequitazine	10	mg	O
R06AE07	cetirizine	10	mg	O
R06AX11	astemizole	10	mg	O
R06AX13	loratadine	10	mg	O
R06AX22	ebastine	10	mg	O
R06AX25	mizolastine	10	mg	O
R06AX28	rupatadine	10	mg	O
R01AC07	nedocromil	10.4	mg	N
H01BB01	demoxytocin	100	U	O
H05BA01	calcitonin (salmon synthetic)	100	U	P		N&P
H05BA02	calcitonin (pork natural)	100	U	P
H05BA03	calcitonin (human synthetic)	100	U	P
C01CX08	levosimendan	11	mg	P
A03AB11	poldine	12	mg	O
A03BB03	methylscopolamine	12	mg	O		O&P
A03BB03	methylscopolamine	12	mg	P		O&P
A06AX06	tegaserod	12	mg	O
H01BA04	terlipressin	12	mg	P
H02AB11	prednylidene	12	mg	O
J01CA03	carbenicillin	12	g	P
J01CA09	azlocillin	12	g	P
J01XX06	mandelic acid	12	g	O
J04AA01	4-aminosalicylic acid	12	g	O
M01AC05	lornoxicam	12	mg	R		O&P&R
M01AC05	lornoxicam	12	mg	P		O&P&R
M01AC05	lornoxicam	12	mg	O		O&P&R
M03BX02	tizanidine	12	mg	O
N02AF01	butorphanol	12	mg	P
N02BG08	ziconotide	12	mcg	P
P02CF01	ivermectin	12	mg	O
R03CC02	salbutamol	12	mg	O		O&P
R03CC02	salbutamol	12	mg	P		O&P
R06AB04	chlorphenamine	12	mg	O		O&P
R06AB04	chlorphenamine	12	mg	P		O&P
R06AX02	cyproheptadine	12	mg	O
L04AA28	belatacept	12.5	mg	P
N02CC05	almotriptan	12.5	mg	O
R06AD03	thiethylperazine	13	mg	O		O&P&R
R06AD03	thiethylperazine	13	mg	P		O&P&R
R06AD03	thiethylperazine	13	mg	R		O&P&R
C10AC01	colestyramine	14	g	O
J01CA12	piperacillin	14	g	P
J01CR05	piperacillin and enzyme inhibitor	14	g	P	Refers to piperacillin
J04AA02	sodium aminosalicylate	14	g	O		O&P
J04AA02	sodium aminosalicylate	14	g	P		O&P
L04AB05	certolizumab pegol	14	mg	P
M01CB02	sodium aurotiosulfate	14	mg	P
N07BA01	nicotine	14	mg	TD
V03AF07	rasburicase	14	mg	P
A03AB04	penthienate	15	mg	O
A04AD05	metopimazine	15	mg	O		O&P
A04AD05	metopimazine	15	mg	P		O&P
A06AA01	liquid paraffin	15	g	O
A07DA01	diphenoxylate	15	mg	O
A08AA01	phentermine	15	mg	O
A10AF01	insulin (human)	15	mg	Inhal
A10BX04	exenatide	15	mcg	P
C01EB10	adenosine	15	mg	P
C02AA07	bietaserpine	15	mg	O
C02DB04	cadralazine	15	mg	O
C03CA04	torasemide	15	mg	O		O&P
C03CA04	torasemide	15	mg	P		O&P
C07AA03	pindolol	15	mg	P		O&P
C07AA03	pindolol	15	mg	O		O&P
C09AA06	quinapril	15	mg	O		O&P
C09AA06	quinapril	15	mg	P		O&P
C09AA09	fosinopril	15	mg	O
C09AA13	moexipril	15	mg	O
G04BD04	oxybutynin	15	mg	O		O&TD
G04BE04	yohimbine	15	mg	O
H01BB02	oxytocin	15	U	N		O&P&N
H01BB02	oxytocin	15	U	P		O&P&N
H02AB13	deflazacort	15	mg	O
H03BB01	carbimazole	15	mg	O
J01CA13	ticarcillin	15	g	P
J01CA16	sulbenicillin	15	g	P
J01CR03	ticarcillin and enzyme inhibitor	15	g	P	Refers to ticarcillin
M01AC06	meloxicam	15	mg	O		O&P&R
M01AC06	meloxicam	15	mg	P		O&P&R
M01AC06	meloxicam	15	mg	R		O&P&R
N02AC05	bezitramide	15	mg	O
N05AF05	zuclopenthixol	15	mg	P	depot	O&P
N05AX12	aripiprazole	15	mg	O		O&P
N05AX12	aripiprazole	15	mg	P		O&P
N05BA16	nordazepam	15	mg	O
N05CD08	midazolam	15	mg	O		O&P
N05CD08	midazolam	15	mg	P		O&P
N05CD10	quazepam	15	mg	O
N06AF01	isocarboxazid	15	mg	O
N06BA01	amfetamine	15	mg	O		O&P
N06BA01	amfetamine	15	mg	P		O&P
N06BA02	dexamfetamine	15	mg	O
N06BA03	metamfetamine	15	mg	O
N06BX18	vinpocetine	15	mg	O
N07AX01	pilocarpine	15	mg	O		O&P
P01BA03	primaquine	15	mg	O	base
R03CC03	terbutaline	15	mg	O		O&P
R03CC03	terbutaline	15	mg	P		O&P
R05DA03	hydrocodone	15	mg	O
R05DA10	thebacon	15	mg	O
A04AA01	ondansetron	16	mg	O		O&R&P
A04AA01	ondansetron	16	mg	P		O&R&P
A04AA01	ondansetron	16	mg	R		O&R&P
B02AA01	aminocaproic acid	16	g	O		O&P
B02AA01	aminocaproic acid	16	g	P		O&P
N05AB03	perphenazine	16	mg	R		O&P&R
N05AE03	sertindole	16	mg	O
N06DA04	galantamine	16	mg	O
R03DX05	omalizumab	16	mg	P
R06AA08	carbinoxamine	16	mg	O
R06AD04	methdilazine	16	mg	O
L03AX16	plerixafor	16.8	mg	P
G02CX01	atosiban	165	mg	P
G03BA03	testosterone	18	mg	P		O&P&R&TD&SL&TD gel
L02BG02	formestane	18	mg	P
R03BB04	tiotropium bromide	18	mcg	Inhal.powder		Inhal. Powder&Inhal. Solution
A04AA02	granisetron	2	mg	O		O&P
A06AC06	methylcellulose	2	g	O
A06AX05	prucalopride	2	mg	O
A07AA09	vancomycin	2	g	O
A07EC01	sulfasalazine	2	g	O		O&R
A07EC01	sulfasalazine	2	g	R		O&R
A10BA02	metformin	2	g	O
A10BB12	glimepiride	2	mg	O
A12AA01	calcium phosphate	2	g	O
A12AA05	calcium lactate	2	g	O
A12AA12	calcium acetate anhydrous	2	g	O
A12CC04	magnesium citrate	2	g	O
A14AB01	nandrolone	2	mg	P
A14AB02	ethylestrenol	2	mg	O
A16AA01	levocarnitine	2	g	O		O&P
A16AA01	levocarnitine	2	g	P		O&P
A16AA04	mercaptamine	2	g	O
B01AB05	enoxaparin	2	TU	P	anti Xa
B02AA02	tranexamic acid	2	g	O		O&P
B02AA02	tranexamic acid	2	g	P		O&P
B02BA02	menadione	2	mg	P		O&P
C02AB02	methyldopa (racemic)	2	g	O
C09AA10	trandolapril	2	mg	O
C10AA08	pitavastatin	2	mg	O
C10AB01	clofibrate	2	g	O
C10AD02	nicotinic acid	2	g	O
G03CA03	estradiol	2	mg	O		V&TD&R&P&O&N
G03CA04	estriol	2	mg	P		O&P&V
G03CA04	estriol	2	mg	O		O&P&V
G03DB08	dienogest	2	mg	O
G04BE07	apomorphine	2	mg	SL
G04BX12	phenyl salicylate	2	g	O
H01AC01	somatropin	2	U	P
H01AC03	mecasermin	2	mg	P
H05BX02	paricalcitol	2	mcg	O		O&P
H05BX02	paricalcitol	2	mcg	P		O&P
J01CA01	ampicillin	2	g	O		O&P&R
J01CA01	ampicillin	2	g	P		O&P&R
J01CA01	ampicillin	2	g	R		O&P&R
J01CA07	epicillin	2	g	O		O&P
J01CA07	epicillin	2	g	P		O&P
J01CA15	talampicillin	2	g	O
J01CA17	temocillin	2	g	P
J01CA18	hetacillin	2	g	O
J01CE02	phenoxymethylpenicillin	2	g	O
J01CE10	benzathine phenoxymethylpenicillin	2	g	O
J01CF01	dicloxacillin	2	g	O		O&P
J01CF01	dicloxacillin	2	g	P		O&P
J01CF02	cloxacillin	2	g	O		O&P
J01CF02	cloxacillin	2	g	P		O&P
J01CF04	oxacillin	2	g	P		O&P
J01CF04	oxacillin	2	g	O		O&P
J01CF05	flucloxacillin	2	g	O		O&P
J01CF05	flucloxacillin	2	g	P		O&P
J01CR01	ampicillin and enzyme inhibitor	2	g	P	Refers to ampicillin
J01DB01	cefalexin	2	g	O
J01DB05	cefadroxil	2	g	O
J01DB09	cefradine	2	g	O		O&P
J01DB09	cefradine	2	g	P		O&P
J01DC13	cefbuperazone	2	g	P
J01DC14	flomoxef	2	g	P
J01DD04	ceftriaxone	2	g	P
J01DD05	cefmenoxime	2	g	P
J01DD09	cefodizime	2	g	P
J01DD11	cefpiramide	2	g	P
J01DE01	cefepime	2	g	P
J01DF02	carumonam	2	g	P
J01DH02	meropenem	2	g	P
J01DH51	imipenem and enzyme inhibitor	2	g	P	Refers to imipenem
J01DH55	panipenem and betamipron	2	g	P	Refers to panipenem
J01EC01	sulfamethoxazole	2	g	O
J01FA01	erythromycin	2	g	O	Erythromycin ethylsuccinate tablets	O&P
J01FA07	josamycin	2	g	O
J01FG01	pristinamycin	2	g	O
J01MB03	piromidic acid	2	g	O
J01XA01	vancomycin	2	g	P
J01XX05	methenamine	2	g	O	hippurate	O&P
L03AB01	interferon alfa natural	2	MU	P
L03AB04	interferon alfa-2a	2	MU	P
L03AB05	interferon alfa-2b	2	MU	P
L04AA06	mycophenolic acid	2	g	O	as mycophenolate mofetil	O&P
L04AA06	mycophenolic acid	2	g	P	as mycophenolate mofetil	O&P
M03BX30	fenyramidol	2	g	O
M05BX03	strontium ranelate	2	g	O
N03AD02	phensuximide	2	g	O
N03AG04	vigabatrin	2	g	O
N04AC01	benzatropine	2	mg	O		O&P
N04AC01	benzatropine	2	mg	P		O&P
N05AD02	trifluperidol	2	mg	O
N05BA18	ethyl loflazepate	2	mg	O
N05CH01	melatonin	2	mg	O
N07AA01	neostigmine	2	mg	P		O&P
N07BA03	varenicline	2	mg	O
N07BB03	acamprosate	2	g	O
P01AB01	metronidazole	2	g	O		O&R
P01AB01	metronidazole	2	g	R		O&R
P01AB02	tinidazole	2	g	O		O&R
P01AB02	tinidazole	2	g	R		O&R
P01AB06	nimorazole	2	g	O
P02DA01	niclosamide	2	g	O
R03AC03	terbutaline	2	mg	Inhal.aerosol		Inhal. Solution&Inhal. Powder& Inhal. Aerosol
R03AC03	terbutaline	2	mg	Inhal.powder		Inhal. Solution&Inhal. Powder& Inhal. Aerosol
R06AA04	clemastine	2	mg	O		O&P
R06AA04	clemastine	2	mg	P		O&P
R06AX09	azatadine	2	mg	O
R06AX16	deptropine	2	mg	O
R06AX17	ketotifen	2	mg	O
B01AB02	antithrombin III	2.1	TU	P
R03AA01	epinephrine	2.24	mg	Inhal.aerosol		Inhal. Aerosol & Inhal. Solution
J05AE04	nelfinavir	2.25	g	O
J05AE11	telaprevir	2.25	g	O
J05AF03	zalcitabine	2.25	mg	O
P01AX06	atovaquone	2.25	g	O
V03AE03	lanthanum carbonate	2.25	g	O	expressed as lanthanum
J05AE02	indinavir	2.4	g	O
J05AE12	boceprevir	2.4	g	O
L04AX05	pirfenidone	2.4	g	O
M01CB01	sodium aurothiomalate	2.4	mg	P
M01CB04	aurothioglucose	2.4	mg	P
N03AX10	felbamate	2.4	g	O
N06BX03	piracetam	2.4	g	O		O&P
A06AC08	polycarbophil calcium	2.5	g	O
A12CC01	magnesium chloride	2.5	g	O		O&P
B01AB04	dalteparin	2.5	TU	P	anti Xa
B01AB12	bemiparin	2.5	TU	P
B01AX05	fondaparinux	2.5	mg	P
C01AC03	cymarin	2.5	mg	O
C01DA02	glyceryl trinitrate	2.5	mg	oral aerosol		O & Oral aerosol & SL & TD
C01DA02	glyceryl trinitrate	2.5	mg	SL		O & Oral aerosol & SL & TD
C03AA01	bendroflumethiazide	2.5	mg	O
C03AB01	bendroflumethiazide and potassium	2.5	mg	O	Refers to bendroflumethiazide
C03BA11	indapamide	2.5	mg	O
C07AB09	esmolol	2.5	g	P
C09AA05	ramipril	2.5	mg	O
C09AA08	cilazapril	2.5	mg	O
G02AD04	carboprost	2.5	mg	P	Single dose treatment
G03AC01	norethisterone	2.5	mg	P
G03CB01	dienestrol	2.5	mg	O		O&V
G03CX01	tibolone	2.5	mg	O
L02BG04	letrozole	2.5	mg	O
L04AX03	methotrexate	2.5	mg	O
N02CC02	naratriptan	2.5	mg	O
N02CC03	zolmitriptan	2.5	mg	N		O&N
N02CC03	zolmitriptan	2.5	mg	O		O&N
N02CC07	frovatriptan	2.5	mg	O
N03AB01	ethotoin	2.5	g	O
N04BC05	pramipexole	2.5	mg	O	hydrochloride
N05AD08	droperidol	2.5	mg	P
N05AX13	paliperidone	2.5	mg	P	depot	O&P
N05BA06	lorazepam	2.5	mg	O		O&SL&P
N05BA06	lorazepam	2.5	mg	SL		O&SL&P
N05BA06	lorazepam	2.5	mg	P		O&SL&P
R05CB13	dornase alfa (desoxyribonuclease)	2.5	mg	Inhal.solution
L02BX02	degarelix	2.7	mg	P
L04AC08	canakinumab	2.7	mg	P
N05AX08	risperidone	2.7	mg	P	depot	O&P
A12AA02	calcium glubionate	2.75	g	P
B01AB06	nadroparin	2.85	TU	P	anti Xa
L04AB04	adalimumab	2.9	mg	P
A01AB10	natamycin	20	mg	O
A02BA08	lafutidine	20	mg	O
A02BC01	omeprazole	20	mg	O		O&P
A02BC01	omeprazole	20	mg	P		O&P
A02BC04	rabeprazole	20	mg	O
A02BX03	pirenzepine	20	mg	P		O&P
A03AA01	oxyphencyclimine	20	mg	O
A03AB14	pipenzolate	20	mg	O
A03FA04	bromopride	20	mg	O		O&P
A03FA04	bromopride	20	mg	P		O&P
A06AB05	castor oil	20	g	O
A08AX01	rimonabant	20	mg	O
A16AX03	sodium phenylbutyrate	20	g	O
A16AX04	nitisinone	20	mg	O
B01AD07	reteplase	20	U	P
B02BA01	phytomenadione	20	mg	O		O&P
B02BA01	phytomenadione	20	mg	P		O&P
B03BA01	cyanocobalamin	20	mcg	P		N&O&P
B03BA02	cyanocobalamin tannin complex	20	mcg	P
B03BA03	hydroxocobalamin	20	mcg	P
C01DA08	isosorbide dinitrate	20	mg	oral aerosol		O & Oral aerosol & SL & TD
C01DA08	isosorbide dinitrate	20	mg	SL		O & Oral aerosol & SL & TD
C01DA09	trolnitrate	20	mg	O
C02CC03	guanoxan	20	mg	O
C02CC04	debrisoquine	20	mg	O
C02DC01	minoxidil	20	mg	O
C03BA10	xipamide	20	mg	O
C03CD01	muzolimine	20	mg	O
C07AA06	timolol	20	mg	O		O&P
C07AA06	timolol	20	mg	P		O&P
C07AB01	practolol	20	mg	P		O&P
C07AB05	betaxolol	20	mg	O
C08CA07	nisoldipine	20	mg	O
C08CA08	nitrendipine	20	mg	O
C09CA08	olmesartan medoxomil	20	mg	O
C10AA05	atorvastatin	20	mg	O
C10AC02	colestipol	20	g	O
D11AH04	alitretinoin	20	mg	O
G01AC05	dequalinium	20	mg	V
G03XC02	bazedoxifene	20	mg	O
G04BE01	alprostadil	20	mcg	P		P&urethral
H01BA03	lypressin	20	U	P		P&N
H01BA03	lypressin	20	U	N		P&N
H02AB04	methylprednisolone	20	mg	P		O&P
H02AB12	rimexolone	20	mg	P	intraarticular
H05AA02	teriparatide	20	mcg	P
J05AH01	zanamivir	20	mg	Inhal.powder
L02BA01	tamoxifen	20	mg	O
L03AX13	glatiramer acetate	20	mg	P
L04AA13	leflunomide	20	mg	O
L04AC07	tocilizumab	20	mg	P
M01AC01	piroxicam	20	mg	O		O&P&R
M01AC01	piroxicam	20	mg	P		O&P&R
M01AC01	piroxicam	20	mg	R		O&P&R
M01AC02	tenoxicam	20	mg	O		O&P&R
M01AC02	tenoxicam	20	mg	P		O&P&R
M01AC02	tenoxicam	20	mg	R		O&P&R
N02AA03	hydromorphone	20	mg	O		O&P&R
N02AC01	dextromoramide	20	mg	O		O&P&R
N02AC01	dextromoramide	20	mg	P		O&P&R
N02CB01	flumedroxone	20	mg	O
N02CC01	sumatriptan	20	mg	N		O&P&R&N
N04BC07	apomorphine	20	mg	P
N05AB06	trifluoperazine	20	mg	O		O&P&R
N05AB06	trifluoperazine	20	mg	R		O&P&R
N05AB08	thioproperazine	20	mg	P		O&P
N05AC01	periciazine	20	mg	P		O&P
N05AD04	moperone	20	mg	P		O&P
N05AD04	moperone	20	mg	O		O&P
N05AH05	asenapine	20	mg	O
N05BA03	medazepam	20	mg	O
N05BA05	potassium clorazepate	20	mg	O
N05BA09	clobazam	20	mg	O
N05CD07	temazepam	20	mg	O
N06AB03	fluoxetine	20	mg	O
N06AB04	citalopram	20	mg	O		O&P
N06AB04	citalopram	20	mg	P		O&P
N06AB05	paroxetine	20	mg	O
N06DX01	memantine	20	mg	O
N07XX07	fampridine	20	mg	O
R03AA01	epinephrine	20	mg	Inhal.solution		Inhal. Aerosol & Inhal. Solution
R03AC03	terbutaline	20	mg	Inhal.solution		Inhal. Solution&Inhal. Powder& Inhal. Aerosol
R03CC12	bambuterol	20	mg	O
R06AC03	chloropyramine	20	mg	P		O&P
H01BB02	oxytocin	200	U	O		O&P&N
H05BA01	calcitonin (salmon synthetic)	200	U	N		N&P
L04AC04	rilonacept	23	mg	P
G03CA06	chlorotrianisene	24	mg	O
N02CX03	iprazochrome	24	mg	O
N05AN01	lithium	24	mmol	O
N07CA01	betahistine	24	mg	O
R03AC13	formoterol	24	mcg	Inhal.powder		Inhal aerosol & Inhal powder
R03AC13	formoterol	24	mcg	Inhal.aerosol		Inhal aerosol & Inhal powder
R05CB02	bromhexine	24	mg	O		O&P
R05CB02	bromhexine	24	mg	P		O&P
R06AB01	brompheniramine	24	mg	O
R06AX18	acrivastine	24	mg	O
A03AB03	oxyphenonium	25	mg	O
B01AC13	abciximab	25	mg	P
C01CA05	norfenefrine	25	mg	O
C02CC07	guanoxabenz	25	mg	O
C02DB01	dihydralazine	25	mg	P		O&P
C03AA02	hydroflumethiazide	25	mg	O
C03AA03	hydrochlorothiazide	25	mg	O
C03AB02	hydroflumethiazide and potassium	25	mg	O	Refers to hydroflumethiazide
C03AB03	hydrochlorothiazide and potassium	25	mg	O	Refers to hydrochlorothiazide
C03BA04	chlortalidone	25	mg	O
C03BA05	mefruside	25	mg	O
C03BB04	chlortalidone and potassium	25	mg	O	Refers to chlortalidone
C03BB05	mefruside and potassium	25	mg	O	Refers to mefruside
G01AA02	natamycin	25	mg	V
G02AD01	dinoprost	25	mg	P
G03BA02	methyltestosterone	25	mg	O
G03CA01	ethinylestradiol	25	mcg	O
G03CA03	estradiol	25	mcg	V		V&TD&R&P&O&N
H01AA01	corticotropin	25	U	P
H01BA02	desmopressin	25	mcg	N		O&P&N&SL
J05AB12	cidofovir	25	mg	P
J05AG05	rilpivirine	25	mg	O
L02BG06	exemestane	25	mg	O
L04AA26	belimumab	25	mg	P
M01AH02	rofecoxib	25	mg	O
N02CC01	sumatriptan	25	mg	R		O&P&R&N
N04AA04	procyclidine	25	mg	O		O&P
N04AA04	procyclidine	25	mg	P		O&P
N05CM06	propiomazine	25	mg	O
N06AX22	agomelatine	25	mg	O
N07BC02	methadone	25	mg	O		O&P
N07BC02	methadone	25	mg	P		O&P
R05DB13	butamirate	25	mg	O
R06AD02	promethazine	25	mg	O		O&P&R
R06AD02	promethazine	25	mg	P		O&P&R
R06AD02	promethazine	25	mg	R		O&P&R
G03GA01	chorionic gonadotrophin	250	U	P
B02BD08	eptacog alfa (activated)	2500	TU	P
L03AB11	peginterferon alfa-2a	26	mcg	P
L04AA24	abatacept	27	mg	P
A01AB06	domiphen	3	mg	O
A02AA04	magnesium hydroxide	3	g	O
A03AB02	glycopyrronium bromide	3	mg	O		O&R&P
A03AB02	glycopyrronium bromide	3	mg	P		O&R&P
A03AB02	glycopyrronium bromide	3	mg	R		O&R&P
A03BB02	methylatropine	3	mg	O
A04AA02	granisetron	3	mg	P		O&P
A06AC02	ethulose	3	g	O
A07AA05	polymyxin B	3	MU	O
A07AA06	paromomycin	3	g	O
A07XA01	albumin tannate	3	g	O
A12AA03	calcium gluconate	3	g	O		O&P
A12AA03	calcium gluconate	3	g	P		O&P
A12AA04	calcium carbonate	3	g	O
A12AA06	calcium lactate gluconate	3	g	O
A12AA10	calcium glucoheptonate	3	g	O
A12BA01	potassium chloride	3	g	O
A12CC02	magnesium sulfate	3	g	O		O&P
B01AA04	phenprocoumon	3	mg	O
B01AD04	urokinase	3	MU	P
C01BA02	procainamide	3	g	O		O&P
C01BA02	procainamide	3	g	P		O&P
C01BB01	lidocaine	3	g	P
C02AC02	guanfacine	3	mg	O
C04AE01	ergoloid mesylates	3	mg	O		O&P
C04AE01	ergoloid mesylates	3	mg	P		O&P
G03BA03	testosterone	3	mg	TD		O&P&R&TD&SL&TD gel
H01CB03	lanreotide	3	mg	P
J01BA01	chloramphenicol	3	g	O		O&P
J01BA01	chloramphenicol	3	g	P		O&P
J01CR02	amoxicillin and enzyme inhibitor	3	g	P	Refers to amoxicillin	O&P
J01DB02	cefaloridine	3	g	P
J01DB04	cefazolin	3	g	P
J01DB06	cefazedone	3	g	P
J01DB12	ceftezole	3	g	P
J01DC02	cefuroxime	3	g	P		O&P
J01ED07	sulfamerazine	3	g	O
J01FA02	spiramycin	3	g	O
J01XB01	colistin	3	MU	P		P&Inhal solution
J01XB01	colistin	3	MU	Inhal.solution		P&Inhal solution
J01XX01	fosfomycin	3	g	O		O&P
J01XX04	spectinomycin	3	g	P
J01XX05	methenamine	3	g	O	mandelate	O&P
J05AB06	ganciclovir	3	g	O		O&P
J05AB11	valaciclovir	3	g	O
J05AX05	inosine pranobex	3	g	O
L02AA01	diethylstilbestrol	3	mg	O
L03AX10	immunocyanin	3	mg	intravesical
L04AA10	sirolimus	3	mg	O
M03BA03	methocarbamol	3	g	O		O&P
M03BA03	methocarbamol	3	g	P		O&P
N02AD02	phenazocine	3	mg	P
N02BA01	acetylsalicylic acid	3	g	O		O&P&R
N02BA01	acetylsalicylic acid	3	g	R		O&P&R
N02BA02	aloxiprin	3	g	O
N02BA03	choline salicylate	3	g	O
N02BA04	sodium salicylate	3	g	O
N02BA05	salicylamide	3	g	O
N02BA06	salsalate	3	g	O
N02BA07	ethenzamide	3	g	O
N02BA09	dipyrocetyl	3	g	O
N02BA10	benorilate	3	g	O
N02BB01	phenazone	3	g	O
N02BB02	metamizole sodium	3	g	O		O&P&R
N02BB02	metamizole sodium	3	g	P		O&P&R
N02BB02	metamizole sodium	3	g	R		O&P&R
N02BB04	propyphenazone	3	g	R
N02BB51	phenazone, combinations excl. psycholeptics	3	g	O	Refers to phenazone
N02BB54	propyphenazone, combinations excl. psycholeptics	3	g	O	Refers to propyphenazone
N02BE01	paracetamol	3	g	P		O&P&R
N02BE01	paracetamol	3	g	O		O&P&R
N02BE01	paracetamol	3	g	R		O&P&R
N04BC02	pergolide	3	mg	O
N04BC06	cabergoline	3	mg	O
N05CD04	estazolam	3	mg	O
P02BA01	praziquantel	3	g	O
P02CA02	tiabendazole	3	g	O
R05CA06	senega	3	g	O	root
B01AB07	parnaparin	3.2	TU	P	anti Xa
N05AD01	haloperidol	3.3	mg	P	depot	O&P
N05AD06	bromperidol	3.3	mg	P	depot	O&P
A14AA02	stanozolol	3.5	mg	P		O&P
B01AB10	tinzaparin	3.5	TU	P	anti Xa
B02BD07	coagulation factor XIII	3.5	TU	P
B06AC04	conestat alfa	3.5	TU	P
L03AC02	oprelvekin	3.5	mg	P
L03AX11	tasonermin	3.5	mg	P
N04BA01	levodopa	3.5	g	O
P02CB01	piperazine	3.5	g	O	as hydrate
J01CE01	benzylpenicillin	3.6	g	P
J01CE08	benzathine benzylpenicillin	3.6	g	P
M09AX01	hyaluronic acid	3.6	mg	P	intraarticular
N02BA15	carbasalate calcium	3.6	g	O
C10AC04	colesevelam	3.75	g	O
L04AB02	infliximab	3.75	mg	P
G04BD04	oxybutynin	3.9	mg	TD		O&TD
A01AB03	chlorhexidine	30	mg	O
A02BC03	lansoprazole	30	mg	O
A02BC05	esomeprazole	30	mg	O		O&P
A02BC05	esomeprazole	30	mg	P		O&P
A03FA01	metoclopramide	30	mg	O		O&R&P
A03FA01	metoclopramide	30	mg	P		O&R&P
A03FA01	metoclopramide	30	mg	R		O&R&P
A03FA02	cisapride	30	mg	O		O&R
A03FA02	cisapride	30	mg	R		O&R
A03FA03	domperidone	30	mg	P		O&R&P
A03FA03	domperidone	30	mg	O		O&R&P
A08AA04	dexfenfluramine	30	mg	O
A10BG03	pioglitazone	30	mg	O
A10BX08	mitiglinide	30	mg	O
B01AD03	anistreplase	30	U	P
B01AE01	desirudin	30	mg	P
B02BX04	romiplostim	30	mcg	P
B06AC02	icatibant	30	mg	P
C01BA08	prajmaline	30	mg	O
C01CA10	methoxamine	30	mg	P
C01CA11	mephentermine	30	mg	P
C01CA15	gepefrine	30	mg	O
C01CA17	midodrine	30	mg	O
C01CA25	amezinium metilsulfate	30	mg	O
C01DA07	propatylnitrate	30	mg	O
C01EB16	ibuprofen	30	mg	P
C02CC02	guanethidine	30	mg	O
C03XA01	tolvaptan	30	mg	O
C04AA02	buphenine	30	mg	O
C04AF01	kallidinogenase	30	U	O		O&P
C04AF01	kallidinogenase	30	U	P		O&P
C04AX02	phenoxybenzamine	30	mg	O
C08CA05	nifedipine	30	mg	O		O&P
C08CA05	nifedipine	30	mg	P		O&P
C09AA12	delapril	30	mg	O
C09AA15	zofenopril	30	mg	O
C10AA01	simvastatin	30	mg	O
C10AA03	pravastatin	30	mg	O
C10BX01	simvastatin and acetylsalicylic acid	30	mg	O	Refers to simvastatin
D10BA01	isotretinoin	30	mg	O
G02CA02	buphenine	30	mg	P
G03AD02	ulipristal	30	mg	O
G03DA01	gestonorone	30	mg	P
G03GA02	human menopausal gonadotrophin	30	U	P
G04BD06	propiverine	30	mg	O
G04BX14	dapoxetine	30	mg	O
H02AB09	hydrocortisone	30	mg	O		O&P
H02AB09	hydrocortisone	30	mg	P		O&P
J05AF12	clevudine	30	mg	O
M01AB15	ketorolac	30	mg	P		O&P
M01AB15	ketorolac	30	mg	O		O&P
N02AA01	morphine	30	mg	P		O&P&R
N02AA01	morphine	30	mg	R		O&P&R
N02AA04	nicomorphine	30	mg	R		O&P&R
N02AA04	nicomorphine	30	mg	P		O&P&R
N02AA04	nicomorphine	30	mg	O		O&P&R
N02AA05	oxycodone	30	mg	P		O&P
N03AG06	tiagabine	30	mg	O
N05AB01	dixyrazine	30	mg	P		O&P
N05AB03	perphenazine	30	mg	O		O&P&R
N05AF04	tiotixene	30	mg	O
N05AF05	zuclopenthixol	30	mg	O		O&P
N05AF05	zuclopenthixol	30	mg	P		O&P
N05BA02	chlordiazepoxide	30	mg	O		O&P
N05BA11	prazepam	30	mg	O
N05BA15	camazepam	30	mg	O
N05BD01	benzoctamine	30	mg	O		O&P
N05BD01	benzoctamine	30	mg	P		O&P
N05BE01	buspirone	30	mg	O
N05CD01	flurazepam	30	mg	O
N06AA10	nortriptyline	30	mg	P		O&P
N06AA11	protriptyline	30	mg	O
N06AX11	mirtazapine	30	mg	O
N06BA04	methylphenidate	30	mg	O
N06BA12	lisdexamfetamine	30	mg	O
N06BX15	pipradrol	30	mg	O
N07BA01	nicotine	30	mg	SL		SL&Chewing gun&Inhal&N&TD
N07BA01	nicotine	30	mg	Chewing gum		SL&Chewing gun&Inhal&N&TD
N07BA01	nicotine	30	mg	N		SL&Chewing gun&Inhal&N&TD
R02AA05	chlorhexidine	30	mg	O
R03CC07	pirbuterol	30	mg	O
R05DA12	acetyldihydrocodeine	30	mg	O
R06AD01	alimemazine	30	mg	O		O&P
R06AD01	alimemazine	30	mg	P		O&P
R06AD08	oxomemazine	30	mg	O
V03AF04	calcium levofolinate	30	mg	O	expressed as levofolinic acid	O&P
V03AF04	calcium levofolinate	30	mg	P	expressed as levofolinic acid	O&P
V03AF10	sodium levofolinate	30	mg	P	expressed as levofolinic acid
A16AB02	imiglucerase	300	U	P
A16AB10	velaglucerase alfa	300	U	P
L03AB02	interferon beta natural	33.33	TU	P
D05BB01	etretinate	35	mg	O
D05BB02	acitretin	35	mg	O
J02AA01	amphotericin B	35	mg	P
B02BD01	coagulation factor IX, II, VII and X in combination	350	U	P
B02BD04	coagulation factor IX	350	U	P
C07AG02	carvedilol	37.5	mg	O
H02AB10	cortisone	37.5	mg	O		O&P
H02AB10	cortisone	37.5	mg	P		O&P
N06AX14	tianeptine	37.5	mg	O
A10BB04	glibornuride	38	mg	O
A02AB04	dihydroxialumini sodium carbonate	4	g	O
A02BX02	sucralfate	4	g	O
A07AB03	sulfaguanidine	4	g	O
A10BX02	repaglinide	4	mg	O
A12BA02	potassium citrate	4	g	O
A12BA04	potassium hydrogencarbonate	4	g	O
B03XA03	methoxy polyethylene glycol-epoetin beta	4	mcg	P
C01CA06	phenylephrine	4	mg	P
C02CA04	doxazosin	4	mg	O
C03AA06	trichlormethiazide	4	mg	O
C03AB06	trichlormethiazide and potassium	4	mg	O	Refers to trichlormethiazide
C03BD01	theobromine	4	g	O
C08CA09	lacidipine	4	mg	O
C09AA04	perindopril	4	mg	O
C10AX01	dextrothyroxine	4	mg	O
G04BD07	tolterodine	4	mg	O
G04BD11	fesoterodine	4	mg	O
H01BA01	vasopressin	4	U	P
H01BA02	desmopressin	4	mcg	P		O&P&N&SL
H02AB05	paramethasone	4	mg	O		O&P
H02AB05	paramethasone	4	mg	P		O&P
J01CA05	carindacillin	4	g	O
J01CA19	aspoxicillin	4	g	P
J01CF03	meticillin	4	g	P
J01DB03	cefalotin	4	g	P
J01DB08	cefapirin	4	g	P
J01DC05	cefotetan	4	g	P
J01DC07	cefotiam	4	g	P		O&P
J01DC09	cefmetazole	4	g	P
J01DC11	ceforanide	4	g	P
J01DC12	cefminox	4	g	P
J01DD01	cefotaxime	4	g	P
J01DD02	ceftazidime	4	g	P
J01DD03	cefsulodin	4	g	P
J01DD06	latamoxef	4	g	P
J01DD07	ceftizoxime	4	g	P
J01DD12	cefoperazone	4	g	P
J01DD62	cefoperazone, combinations	4	g	P	Refers to cefoperazone
J01DE02	cefpirome	4	g	P
J01DE03	cefozopran	4	g	P
J01DF01	aztreonam	4	g	P
J01EB01	sulfaisodimidine	4	g	O		O&P
J01EB01	sulfaisodimidine	4	g	P		O&P
J01EB02	sulfamethizole	4	g	O
J01EB03	sulfadimidine	4	g	O
J01EB05	sulfafurazole	4	g	P		O&P
J01EB05	sulfafurazole	4	g	O		O&P
J01MB02	nalidixic acid	4	g	O
J05AB01	aciclovir	4	g	O		O&P
J05AB01	aciclovir	4	g	P		O&P
L03AB08	interferon beta-1b	4	MU	P
L03AB09	interferon alfacon-1	4	mcg	P
M05BA08	zoledronic acid	4	mg	P
N02AA03	hydromorphone	4	mg	P		O&P&R
N02AA03	hydromorphone	4	mg	R		O&P&R
N02CA01	dihydroergotamine	4	mg	O		N&O&P
N02CA01	dihydroergotamine	4	mg	P		N&O&P
N02CA02	ergotamine	4	mg	SL		SL&R&P&O&Inl aerosol
N02CA02	ergotamine	4	mg	R		SL&R&P&O&Inl aerosol
N02CA02	ergotamine	4	mg	P		SL&R&P&O&Inl aerosol
N02CA02	ergotamine	4	mg	O		SL&R&P&O&Inl aerosol
N02CA02	ergotamine	4	mg	Inh.aerosol		SL&R&P&O&Inl aerosol
N02CA04	methysergide	4	mg	O
N02CA52	ergotamine, combinations excl. psycholeptics	4	mg	O	Refers to ergotamine
N02CA72	ergotamine, combinations with psycholeptics	4	mg	O	Refers to ergotamine
N05AF01	flupentixol	4	mg	P	depot	O&P
N05AG02	pimozide	4	mg	O
R01AA04	phenylephrine	4	mg	N
R03AC04	fenoterol	4	mg	Inhal.solution		Inhal. Solution&Inhal. Powder& Inhal. Aerosol
R03BB02	oxitropium bromide	4	mg	Inhal.solution		Inhal. Aerosol & Inhal. Solution
R03CC11	tulobuterol	4	mg	O
R05CA04	ipecacuanha	4	mg	O	emetine
R06AB03	dimetindene	4	mg	O
R06AX19	azelastine	4	mg	O
V03AF08	palifermin	4.2	mg	P
B01AC21	treprostinil	4.3	mg	P
L03AB07	interferon beta-1a	4.3	mcg	P
B03XA02	darbepoetin alfa	4.5	mcg	P
A01AB04	amphotericin B	40	mg	O
A02BA03	famotidine	40	mg	O		O&P
A02BA03	famotidine	40	mg	P		O&P
A02BC02	pantoprazole	40	mg	O		O&P
A02BC02	pantoprazole	40	mg	P		O&P
A10AB01	insulin (human)	40	U	P
A10AB02	insulin (beef)	40	U	P
A10AB03	insulin (pork)	40	U	P
A10AB04	insulin lispro	40	U	P
A10AB05	insulin aspart	40	U	P
A10AB06	insulin glulisine	40	U	P
A10AB30	combinations	40	U	P
A10AC01	insulin (human)	40	U	P
A10AC02	insulin (beef)	40	U	P
A10AC03	insulin (pork)	40	U	P
A10AC04	insulin lispro	40	U	P
A10AC30	combinations	40	U	P
A10AD01	insulin (human)	40	U	P
A10AD02	insulin (beef)	40	U	P
A10AD03	insulin (pork)	40	U	P
A10AD04	Insulin lispro	40	U	P
A10AD05	insulin aspart	40	U	P
A10AD30	combinations	40	U	P
A10AE01	insulin (human)	40	U	P
A10AE02	insulin (beef)	40	U	P
A10AE03	insulin (pork)	40	U	P
A10AE04	insulin glargine	40	U	P
A10AE05	insulin detemir	40	U	P
A10AE30	combinations	40	U	P
B01AD10	drotrecogin alfa (activated)	40	mg	P
B01AD11	tenecteplase	40	mg	P
C01DA14	isosorbide mononitrate	40	mg	O
C01DX03	oxyfedrine	40	mg	O		O&P
C01DX03	oxyfedrine	40	mg	P		O&P
C01DX16	nicorandil	40	mg	O
C01EB15	trimetazidine	40	mg	O
C02KD01	ketanserin	40	mg	O		O&P
C02KD01	ketanserin	40	mg	P		O&P
C03CA01	furosemide	40	mg	O		O&P
C03CA01	furosemide	40	mg	P		O&P
C03CB01	furosemide and potassium	40	mg	O	Refers to furosemide
C07AA23	penbutolol	40	mg	O
C09CA07	telmisartan	40	mg	O
G02CA01	ritodrine	40	mg	O		O&P
G02CA01	ritodrine	40	mg	P		O&P
G04BD09	trospium	40	mg	O
L02AB03	gestonorone	40	mg	P
L03AB03	interferon gamma	40	mcg	P
L04AC02	basiliximab	40	mg	P	course dose
M01AH04	parecoxib	40	mg	P
N02AC01	dextromoramide	40	mg	R		O&P&R
N02CC06	eletriptan	40	mg	O
N04AA03	metixene	40	mg	O
N04BC01	bromocriptine	40	mg	O
N05AE04	ziprasidone	40	mg	P		O&P
N06BA05	pemoline	40	mg	O
N07XX05	amifampridine	40	mg	O
N07XX59	dextromethorphan, combinations	40	mg	O	expressed as dextromethorphan
P02BB01	metrifonate	40	mg	O
R01AC01	cromoglicic acid	40	mg	N
R01BA03	phenylephrine	40	mg	O
R02AA01	ambazone	40	mg	O
R03BC01	cromoglicic acid	40	mg	Inhal.aerosol		Inhal. Solution&Inhal. Powder& Inhal. Aerosol
R03CB01	isoprenaline	40	mg	O
R03CC06	isoetarine	40	mg	O
R03DC01	zafirlukast	40	mg	O
S01EB01	pilocarpine	40	mg	ointment		Lamella&Ointment
S01EB06	neostigmine	40	mg	ointment		ointment
N02BG10	nabiximols	42	mg	SL
R02AX01	flurbiprofen	44	mg	O
C10AA02	lovastatin	45	mg	O
N02AC03	piritramide	45	mg	P
N07AB02	bethanechol	45	mg	O
V03AE01	polystyrene sulfonate	45	g	O
B02BD09	nonacog alfa	450	U	P
B01AE05	ximelagatran	48	mg	O
A02AB02	algeldrate	5	g	O
A04AA03	tropisetron	5	mg	P		O&P
[truncated: 340 more rows]
