# Supplementary material for: A comprehensive study of the association between drug hepatotoxicity and daily dose, liver metabolism, and lipophilicity using 975 oral medications
Source: Oncotarget. 2015 Jun 24;6(19):17031–8. doi: 10.18632/oncotarget.4400 (PMC4627289; doi:10.18632/oncotarget.4400)
Supplement: Supplementary file 4 [file oncotarget-06-17031-s004.xlsx]

## Sheet: Sheet1
Supplementary Table 3. The 1392 drugs that can be used orally
ATC code	Name	DDD	U	Adm.R	Note	Multiple Adm. R
R03DX07	roflumilast	0.5	mg	O
C10AA08	pitavastatin	2	mg	O
G03DB08	dienogest	2	mg	O
C01AC03	cymarin	2.5	mg	O
G03DC31	methylestrenolone	5	mg	O
C09AA16	imidapril	10	mg	O
G03GB03	epimestrol	10	mg	O
N06AB10	escitalopram	10	mg	O
A06AX06	tegaserod	12	mg	O
C02DB04	cadralazine	15	mg	O
N06BX18	vinpocetine	15	mg	O
C03CD01	muzolimine	20	mg	O
J05AG05	rilpivirine	25	mg	O
G03AD02	ulipristal	30	mg	O
D05BB02	acitretin	35	mg	O
A03AD30	moxaverine	50	mg	O
B02BX05	eltrombopag	50	mg	O
C03DA04	eplerenone	50	mg	O
R03CA02	ephedrine	50	mg	O
C04AB02	tolazoline	75	mg	O
C08CX01	mibefradil	75	mg	O
C01BC08	encainide	100	mg	O
C02KX03	sitaxentan	100	mg	O
C03DB02	triamterene	100	mg	O
J01MA21	sitafloxacin	100	mg	O
J05AH02	oseltamivir	150	mg	O
A10BA03	buformin	200	mg	O
B01AE07	dabigatran etexilate	220	mg	O
D01BA02	terbinafine	250	mg	O
C04AD04	etofylline nicotinate	300	mg	O
C08EA02	bepridil	300	mg	O
J04BA03	aldesulfone sodium	330	mg	O
A10BB31	acetohexamide	500	mg	O
G03XB01	mifepristone	600	mg	O
A07EB01	cromoglicic acid	800	mg	O
J01FA15	telithromycin	800	mg	O
A07AC01	miconazole	1000	mg	O
L02BX03	abiraterone	1000	mg	O
M01CA03	oxycinchophen	1500	mg	O
P01BX01	halofantrine	1500	mg	O
L04AX05	pirfenidone	2400	mg	O
C10AC04	colesevelam	3750	mg	O
A07EC04	balsalazide	6750	mg	O
A11CC03	alfacalcidol	0.001	mg	O		O&P
A11CC04	calcitriol	0.001	mg	O		O&P
H05BX02	paricalcitol	0.002	mg	O		O&P
G03CA01	ethinylestradiol	0.025	mg	O
H03AA02	liothyronine sodium	0.06	mg	O		O&P
A02BB02	enprostil	0.07	mg	O
G02CB04	quinagolide	0.075	mg	O
C01AA04	digitoxin	0.1	mg	O		O&P
H02AA02	fludrocortisone	0.1	mg	O
N02CX02	clonidine	0.1	mg	O
R03CC08	procaterol	0.1	mg	O
H03AA01	levothyroxine sodium	0.15	mg	O		O&P
A12CE01	sodium selenate	0.2	mg	O	Se
A12CE02	sodium selenite	0.2	mg	O	Se	O&P
C01AA01	acetyldigitoxin	0.2	mg	O
C01AA08	metildigoxin	0.2	mg	O		O&P
C10AA06	cerivastatin	0.2	mg	O
G02AB01	methylergometrine	0.2	mg	O		O&P
G02AB03	ergometrine	0.2	mg	O		O&P
G03CB02	diethylstilbestrol	0.2	mg	O		O&V
C01AA05	digoxin	0.25	mg	O		O&P
N05CD05	triazolam	0.25	mg	O		O&SL
N05CD09	brotizolam	0.25	mg	O
C02AC05	moxonidine	0.3	mg	O
L03AX01	lentinan	0.3	mg	O		O&P
B03BB01	folic acid	0.4	mg	O	prophylactic dose	O&P
G04CA02	tamsulosin	0.4	mg	O
H01BA02	desmopressin	0.4	mg	O		O&P&N&SL
C02AC01	clonidine	0.45	mg	O		O&P
C01AA02	acetyldigoxin	0.5	mg	O
C02AA02	reserpine	0.5	mg	O		O&P
C03AA07	cyclopenthiazide	0.5	mg	O
C03AB07	cyclopenthiazide and potassium	0.5	mg	O	Refers to cyclopenthiazide
G02AD02	dinoprostone	0.5	mg	O		O&V
G02CB03	cabergoline	0.5	mg	O
G03XC03	lasofoxifene	0.5	mg	O
G04CB02	dutasteride	0.5	mg	O
J05AF10	entecavir	0.5	mg	O
L04AA27	fingolimod	0.5	mg	O
N04AA08	dexetimide	0.5	mg	O		O&P
G02CB02	lisuride	0.6	mg	O
G03CA57	conjugated estrogens	0.625	mg	O		O&V
G03XA02	gestrinone	0.7	mg	O
C01AB01	proscillaridin	0.75	mg	O
C02AC04	tolonidine	0.75	mg	O
N05BA17	fludiazepam	0.75	mg	O
A02BB01	misoprostol	0.8	mg	O
N05CM05	scopolamine	0.9	mg	O		O&P
A01AB23	minocycline	1	mg	O
A03AE01	alosetron	1	mg	O
A03BA04	belladonna total alkaloids	1	mg	O
A08AA05	mazindol	1	mg	O
A11CC02	dihydrotachysterol	1	mg	O
B03BA01	cyanocobalamin	1	mg	O		N&O&P
C01AA06	lanatoside C	1	mg	O		O&R
C03AA05	polythiazide	1	mg	O
C03AB05	polythiazide and potassium	1	mg	O	Refers to polythiazide
C03CA02	bumetanide	1	mg	O		O&P
C03CB02	bumetanide and potassium	1	mg	O	Refers to bumetanide
D11AX10	finasteride	1	mg	O
G03CA07	estrone	1	mg	O
L02BG03	anastrozole	1	mg	O
M04AC01	colchicine	1	mg	O		O&P
N04BD02	rasagiline	1	mg	O
N05BA12	alprazolam	1	mg	O
N05CD03	flunitrazepam	1	mg	O		O&P
N05CD06	lormetazepam	1	mg	O
N05CD11	loprazolam	1	mg	O
B01AC06	acetylsalicylic acid	1	tablet	O	Independent of strength
B01AC08	carbasalate calcium	1	tablet	O
A01AA01	sodium fluoride	1.1	mg	O	0.5 mg Fluoride
A01AA03	olaflur	1.1	mg	O
A03BA03	hyoscyamine	1.2	mg	O
N07BC04	lofexidine	1.4	mg	O
A03BA01	atropine	1.5	mg	O		O&P
B03BA05	mecobalamin	1.5	mg	O		O&P
G03AD01	levonorgestrel	1.5	mg	O
H02AB01	betamethasone	1.5	mg	O		O&P
H02AB02	dexamethasone	1.5	mg	O		O&P
L02AA03	ethinylestradiol	1.5	mg	O
L04AA18	everolimus	1.5	mg	O
N02CX01	pizotifen	1.5	mg	O
N05AD07	benperidol	1.5	mg	O
R02AA02	dequalinium	1.5	mg	O
R03CC05	hexoprenaline	1.5	mg	O		O&P
A07AA02	nystatin	1.5	MU	O
A04AA02	granisetron	2	mg	O		O&P
A06AX05	prucalopride	2	mg	O
A10BB12	glimepiride	2	mg	O
A14AB02	ethylestrenol	2	mg	O
C09AA10	trandolapril	2	mg	O
G03CA03	estradiol	2	mg	O		V&TD&R&P&O&N
G03CA04	estriol	2	mg	O		O&P&V
N04AC01	benzatropine	2	mg	O		O&P
N05AD02	trifluperidol	2	mg	O
N05BA18	ethyl loflazepate	2	mg	O
N05CH01	melatonin	2	mg	O
N07BA03	varenicline	2	mg	O
R06AA04	clemastine	2	mg	O		O&P
R06AX09	azatadine	2	mg	O
R06AX16	deptropine	2	mg	O
R06AX17	ketotifen	2	mg	O
J05AF03	zalcitabine	2.25	mg	O
C03AA01	bendroflumethiazide	2.5	mg	O
C03AB01	bendroflumethiazide and potassium	2.5	mg	O	Refers to bendroflumethiazide
C03BA11	indapamide	2.5	mg	O
C09AA05	ramipril	2.5	mg	O
C09AA08	cilazapril	2.5	mg	O
G03CB01	dienestrol	2.5	mg	O		O&V
G03CX01	tibolone	2.5	mg	O
L02BG04	letrozole	2.5	mg	O
L04AX03	methotrexate	2.5	mg	O
N02CC02	naratriptan	2.5	mg	O
N02CC03	zolmitriptan	2.5	mg	O		O&N
N02CC07	frovatriptan	2.5	mg	O
N04BC05	pramipexole	2.5	mg	O	hydrochloride
N05BA06	lorazepam	2.5	mg	O		O&SL&P
A01AB06	domiphen	3	mg	O
A03AB02	glycopyrronium bromide	3	mg	O		O&R&P
A03BB02	methylatropine	3	mg	O
B01AA04	phenprocoumon	3	mg	O
C02AC02	guanfacine	3	mg	O
C04AE01	ergoloid mesylates	3	mg	O		O&P
L02AA01	diethylstilbestrol	3	mg	O
L04AA10	sirolimus	3	mg	O
N04BC02	pergolide	3	mg	O
N04BC06	cabergoline	3	mg	O
N05CD04	estazolam	3	mg	O
A07AA05	polymyxin B	3	MU	O
A10BX02	repaglinide	4	mg	O
C02CA04	doxazosin	4	mg	O
C03AA06	trichlormethiazide	4	mg	O
C03AB06	trichlormethiazide and potassium	4	mg	O	Refers to trichlormethiazide
C08CA09	lacidipine	4	mg	O
C09AA04	perindopril	4	mg	O
C10AX01	dextrothyroxine	4	mg	O
G04BD07	tolterodine	4	mg	O
G04BD11	fesoterodine	4	mg	O
H02AB05	paramethasone	4	mg	O		O&P
N02CA01	dihydroergotamine	4	mg	O		N&O&P
N02CA02	ergotamine	4	mg	O		SL&R&P&O&Inl aerosol
N02CA04	methysergide	4	mg	O
N02CA52	ergotamine, combinations excl. psycholeptics	4	mg	O	Refers to ergotamine
N02CA72	ergotamine, combinations with psycholeptics	4	mg	O	Refers to ergotamine
N05AG02	pimozide	4	mg	O
R03CC11	tulobuterol	4	mg	O
R05CA04	ipecacuanha	4	mg	O	emetine
R06AB03	dimetindene	4	mg	O
R06AX19	azelastine	4	mg	O
A04AA03	tropisetron	5	mg	O		O&P
A06AB08	sodium picosulfate	5	mg	O
A07DA05	loperamide oxide	5	mg	O
A10BH03	saxagliptin	5	mg	O
A10BH05	linagliptin	5	mg	O
A14AA02	stanozolol	5	mg	O		O&P
A14AA03	metandienone	5	mg	O
B01AA07	acenocoumarol	5	mg	O
B01AF02	apixaban	5	mg	O
C01DA02	glyceryl trinitrate	5	mg	O		O & Oral aerosol & SL & TD
C02CA01	prazosin	5	mg	O
C03AA08	methyclothiazide	5	mg	O
C03AA09	cyclothiazide	5	mg	O
C03AB08	methyclothiazide and potassium	5	mg	O	Refers to methyclothiazide
C03AB09	cyclothiazide and potassium	5	mg	O	Refers to cyclothiazide
C03BA08	metolazone	5	mg	O
C07AA14	mepindolol	5	mg	O
C07AA16	tertatolol	5	mg	O
C07AB12	nebivolol	5	mg	O
C08CA01	amlodipine	5	mg	O
C08CA02	felodipine	5	mg	O
C08CA03	isradipine	5	mg	O		O&P
G02CB01	bromocriptine	5	mg	O		O&P
G03BA01	fluoxymesterone	5	mg	O
G03DA02	medroxyprogesterone	5	mg	O		O&P
G03DB02	megestrol	5	mg	O
G03DC02	norethisterone	5	mg	O
G03DC03	lynestrenol	5	mg	O
G03DC04	ethisterone	5	mg	O
G04BD08	solifenacin	5	mg	O
G04CA03	terazosin	5	mg	O
G04CB01	finasteride	5	mg	O
H02AA03	desoxycortone	5	mg	O
L04AD02	tacrolimus	5	mg	O		O&P
M05BA06	ibandronic acid	5	mg	O		O&P
M05BA07	risedronic acid	5	mg	O
M05BB04	risedronic acid, calcium and colecalciferol, sequential	5	mg	O	Refers to risedronic acid
N04BD01	selegiline	5	mg	O
N05AX08	risperidone	5	mg	O		O&P
N05CD02	nitrazepam	5	mg	O
N07AA03	distigmine	5	mg	O		O&P
R06AE09	levocetirizine	5	mg	O
R06AX27	desloratadine	5	mg	O
A10BG02	rosiglitazone	6	mg	O
C09AA11	spirapril	6	mg	O
M01CB03	auranofin	6	mg	O
N04BC04	ropinirole	6	mg	O
N05AF01	flupentixol	6	mg	O		O&P
N05AG03	penfluridol	6	mg	O
N05AX13	paliperidone	6	mg	O		O&P
N07AB01	carbachol	6	mg	O		O&P
R03CC10	carbuterol	6	mg	O
R06AB02	dexchlorpheniramine	6	mg	O		O&P
A10BB01	glibenclamide	7	mg	O	microcryst.substance	different dosage for microcryst
B01AA03	warfarin	7.5	mg	O		O&P
C02KX02	ambrisentan	7.5	mg	O
C09AA07	benazepril	7.5	mg	O
G04BD10	darifenacin	7.5	mg	O
G04CA01	alfuzosin	7.5	mg	O
H02AB04	methylprednisolone	7.5	mg	O		O&P
H02AB08	triamcinolone	7.5	mg	O		O&P
N05CF01	zopiclone	7.5	mg	O
N06DA02	donepezil	7.5	mg	O
R06AX07	triprolidine	7.5	mg	O
C08CA10	nilvadipine	8	mg	O
C09CA06	candesartan	8	mg	O
G04CA04	silodosin	8	mg	O
N03AE01	clonazepam	8	mg	O		O&P
N05AD01	haloperidol	8	mg	O		O&P
N06AX18	reboxetine	8	mg	O
A07EA06	budesonide	9	mg	O
G03CB03	methallenestril	9	mg	O
G03GB02	clomifene	9	mg	O
N04AC30	etybenzatropine	9	mg	O
N06DA03	rivastigmine	9	mg	O		O&TD
R03CC09	tretoquinol	9	mg	O		O&P
A03AB09	isopropamide	10	mg	O
A06AB01	oxyphenisatine	10	mg	O
A06AB02	bisacodyl	10	mg	O		O&R
A07DA03	loperamide	10	mg	O
A08AA10	sibutramine	10	mg	O
A10BB01	glibenclamide	10	mg	O
A10BB07	glipizide	10	mg	O
A14AA04	metenolone	10	mg	O		O&P
B01AC22	prasugrel	10	mg	O
B01AF01	rivaroxaban	10	mg	O
B02BA02	menadione	10	mg	O		O&P
C01EB17	ivabradine	10	mg	O
C02DB03	endralazine	10	mg	O
C03BA03	clopamide	10	mg	O
C03BB03	clopamide and potassium	10	mg	O	Refers to clopamide
C03DB01	amiloride	10	mg	O
C04AB01	phentolamine	10	mg	O		O&P
C07AA15	carteolol	10	mg	O
C07AB07	bisoprolol	10	mg	O
C08CA11	manidipine	10	mg	O
C08CA12	barnidipine	10	mg	O
C08CA13	lercanidipine	10	mg	O
C08CA14	cilnidipine	10	mg	O
C09AA02	enalapril	10	mg	O		O&P
C09AA03	lisinopril	10	mg	O
C09AA14	temocapril	10	mg	O
C10AA07	rosuvastatin	10	mg	O
C10AX09	ezetimibe	10	mg	O
D05BA01	trioxysalen	10	mg	O
D05BA02	methoxsalen	10	mg	O
G03DB01	dydrogesterone	10	mg	O
G03DC01	allylestrenol	10	mg	O
G04BE08	tadalafil	10	mg	O
G04BE09	vardenafil	10	mg	O
H02AB03	fluocortolone	10	mg	O
H02AB06	prednisolone	10	mg	O		O&P
H02AB07	prednisone	10	mg	O
H03BB02	thiamazole	10	mg	O
J05AF08	adefovir dipivoxil	10	mg	O
L04AX04	lenalidomide	10	mg	O
M01AH03	valdecoxib	10	mg	O
M05BA04	alendronic acid	10	mg	O
M05BB03	alendronic acid and colecalciferol	10	mg	O	Refers to alendronic acid
M05BB05	alendronic acid, calcium and colecalciferol, sequential	10	mg	O	Refers to alendronic acid
M05BB06	alendronic acid and alfacalcidol, sequential	10	mg	O	Refers to alendronic acid
N02CC04	rizatriptan	10	mg	O
N04AA01	trihexyphenidyl	10	mg	O
N04AA02	biperiden	10	mg	O		O&P
N05AB02	fluphenazine	10	mg	O		O&P
N05AB09	butaperazine	10	mg	O
N05AC04	pipotiazine	10	mg	O		O&P
N05AD06	bromperidol	10	mg	O		O&P
N05AH03	olanzapine	10	mg	O		O&P
N05BA01	diazepam	10	mg	O		O&P&R
N05BA08	bromazepam	10	mg	O
N05CF02	zolpidem	10	mg	O
N05CF03	zaleplon	10	mg	O
N06AF04	tranylcypromine	10	mg	O
N07CA03	flunarizine	10	mg	O
R03CC04	fenoterol	10	mg	O		O&R
R03DC03	montelukast	10	mg	O
R06AA07	diphenylpyraline	10	mg	O
R06AD07	mequitazine	10	mg	O
R06AE07	cetirizine	10	mg	O
R06AX11	astemizole	10	mg	O
R06AX13	loratadine	10	mg	O
R06AX22	ebastine	10	mg	O
R06AX25	mizolastine	10	mg	O
R06AX28	rupatadine	10	mg	O
A03AB11	poldine	12	mg	O
A03BB03	methylscopolamine	12	mg	O		O&P
H02AB11	prednylidene	12	mg	O
M01AC05	lornoxicam	12	mg	O		O&P&R
M03BX02	tizanidine	12	mg	O
P02CF01	ivermectin	12	mg	O
R03CC02	salbutamol	12	mg	O		O&P
R06AB04	chlorphenamine	12	mg	O		O&P
R06AX02	cyproheptadine	12	mg	O
N02CC05	almotriptan	12.5	mg	O
R06AD03	thiethylperazine	13	mg	O		O&P&R
A03AB04	penthienate	15	mg	O
A04AD05	metopimazine	15	mg	O		O&P
A07DA01	diphenoxylate	15	mg	O
A08AA01	phentermine	15	mg	O
C02AA07	bietaserpine	15	mg	O
C03CA04	torasemide	15	mg	O		O&P
C07AA03	pindolol	15	mg	O		O&P
C09AA06	quinapril	15	mg	O		O&P
C09AA09	fosinopril	15	mg	O
C09AA13	moexipril	15	mg	O
G04BD04	oxybutynin	15	mg	O		O&TD
G04BE04	yohimbine	15	mg	O
H02AB13	deflazacort	15	mg	O
H03BB01	carbimazole	15	mg	O
M01AC06	meloxicam	15	mg	O		O&P&R
N02AC05	bezitramide	15	mg	O
N05AX12	aripiprazole	15	mg	O		O&P
N05BA16	nordazepam	15	mg	O
N05CD08	midazolam	15	mg	O		O&P
N05CD10	quazepam	15	mg	O
N06AF01	isocarboxazid	15	mg	O
N06BA01	amfetamine	15	mg	O		O&P
N06BA02	dexamfetamine	15	mg	O
N06BA03	metamfetamine	15	mg	O
N07AX01	pilocarpine	15	mg	O		O&P
P01BA03	primaquine	15	mg	O	base
R03CC03	terbutaline	15	mg	O		O&P
R05DA03	hydrocodone	15	mg	O
R05DA10	thebacon	15	mg	O
A04AA01	ondansetron	16	mg	O		O&R&P
N05AE03	sertindole	16	mg	O
N06DA04	galantamine	16	mg	O
R06AA08	carbinoxamine	16	mg	O
R06AD04	methdilazine	16	mg	O
A01AB10	natamycin	20	mg	O
A02BA08	lafutidine	20	mg	O
A02BC01	omeprazole	20	mg	O		O&P
A02BC04	rabeprazole	20	mg	O
A03AA01	oxyphencyclimine	20	mg	O
A03AB14	pipenzolate	20	mg	O
A03FA04	bromopride	20	mg	O		O&P
A08AX01	rimonabant	20	mg	O
A16AX04	nitisinone	20	mg	O
B02BA01	phytomenadione	20	mg	O		O&P
C01DA09	trolnitrate	20	mg	O
C02CC03	guanoxan	20	mg	O
C02CC04	debrisoquine	20	mg	O
C02DC01	minoxidil	20	mg	O
C03BA10	xipamide	20	mg	O
C07AA06	timolol	20	mg	O		O&P
C07AB05	betaxolol	20	mg	O
C08CA07	nisoldipine	20	mg	O
C08CA08	nitrendipine	20	mg	O
C09CA08	olmesartan medoxomil	20	mg	O
C10AA05	atorvastatin	20	mg	O
D11AH04	alitretinoin	20	mg	O
G03XC02	bazedoxifene	20	mg	O
L02BA01	tamoxifen	20	mg	O
L04AA13	leflunomide	20	mg	O
M01AC01	piroxicam	20	mg	O		O&P&R
M01AC02	tenoxicam	20	mg	O		O&P&R
N02AA03	hydromorphone	20	mg	O		O&P&R
N02AC01	dextromoramide	20	mg	O		O&P&R
N02CB01	flumedroxone	20	mg	O
N05AB06	trifluoperazine	20	mg	O		O&P&R
N05AD04	moperone	20	mg	O		O&P
N05AH05	asenapine	20	mg	O
N05BA03	medazepam	20	mg	O
N05BA05	potassium clorazepate	20	mg	O
N05BA09	clobazam	20	mg	O
N05CD07	temazepam	20	mg	O
N06AB03	fluoxetine	20	mg	O
N06AB04	citalopram	20	mg	O		O&P
N06AB05	paroxetine	20	mg	O
N06DX01	memantine	20	mg	O
N07XX07	fampridine	20	mg	O
R03CC12	bambuterol	20	mg	O
G03CA06	chlorotrianisene	24	mg	O
N02CX03	iprazochrome	24	mg	O
N07CA01	betahistine	24	mg	O
R05CB02	bromhexine	24	mg	O		O&P
R06AB01	brompheniramine	24	mg	O
R06AX18	acrivastine	24	mg	O
A03AB03	oxyphenonium	25	mg	O
C01CA05	norfenefrine	25	mg	O
C02CC07	guanoxabenz	25	mg	O
C03AA02	hydroflumethiazide	25	mg	O
C03AA03	hydrochlorothiazide	25	mg	O
C03AB02	hydroflumethiazide and potassium	25	mg	O	Refers to hydroflumethiazide
C03AB03	hydrochlorothiazide and potassium	25	mg	O	Refers to hydrochlorothiazide
C03BA04	chlortalidone	25	mg	O
C03BA05	mefruside	25	mg	O
C03BB04	chlortalidone and potassium	25	mg	O	Refers to chlortalidone
C03BB05	mefruside and potassium	25	mg	O	Refers to mefruside
G03BA02	methyltestosterone	25	mg	O
L02BG06	exemestane	25	mg	O
M01AH02	rofecoxib	25	mg	O
N04AA04	procyclidine	25	mg	O		O&P
N05CM06	propiomazine	25	mg	O
N06AX22	agomelatine	25	mg	O
N07BC02	methadone	25	mg	O		O&P
R05DB13	butamirate	25	mg	O
R06AD02	promethazine	25	mg	O		O&P&R
A01AB03	chlorhexidine	30	mg	O
A02BC03	lansoprazole	30	mg	O
A02BC05	esomeprazole	30	mg	O		O&P
A03FA01	metoclopramide	30	mg	O		O&R&P
A03FA02	cisapride	30	mg	O		O&R
A03FA03	domperidone	30	mg	O		O&R&P
A08AA04	dexfenfluramine	30	mg	O
A10BG03	pioglitazone	30	mg	O
A10BX08	mitiglinide	30	mg	O
C01BA08	prajmaline	30	mg	O
C01CA15	gepefrine	30	mg	O
C01CA17	midodrine	30	mg	O
C01CA25	amezinium metilsulfate	30	mg	O
C01DA07	propatylnitrate	30	mg	O
C02CC02	guanethidine	30	mg	O
C03XA01	tolvaptan	30	mg	O
C04AA02	buphenine	30	mg	O
C04AX02	phenoxybenzamine	30	mg	O
C08CA05	nifedipine	30	mg	O		O&P
C09AA12	delapril	30	mg	O
C09AA15	zofenopril	30	mg	O
C10AA01	simvastatin	30	mg	O
C10AA03	pravastatin	30	mg	O
C10BX01	simvastatin and acetylsalicylic acid	30	mg	O	Refers to simvastatin
D10BA01	isotretinoin	30	mg	O
G04BD06	propiverine	30	mg	O
G04BX14	dapoxetine	30	mg	O
H02AB09	hydrocortisone	30	mg	O		O&P
J05AF12	clevudine	30	mg	O
M01AB15	ketorolac	30	mg	O		O&P
N02AA04	nicomorphine	30	mg	O		O&P&R
N03AG06	tiagabine	30	mg	O
N05AB03	perphenazine	30	mg	O		O&P&R
N05AF04	tiotixene	30	mg	O
N05AF05	zuclopenthixol	30	mg	O		O&P
N05BA02	chlordiazepoxide	30	mg	O		O&P
N05BA11	prazepam	30	mg	O
N05BA15	camazepam	30	mg	O
N05BD01	benzoctamine	30	mg	O		O&P
N05BE01	buspirone	30	mg	O
N05CD01	flurazepam	30	mg	O
N06AA11	protriptyline	30	mg	O
N06AX11	mirtazapine	30	mg	O
N06BA04	methylphenidate	30	mg	O
N06BA12	lisdexamfetamine	30	mg	O
N06BX15	pipradrol	30	mg	O
R02AA05	chlorhexidine	30	mg	O
R03CC07	pirbuterol	30	mg	O
R05DA12	acetyldihydrocodeine	30	mg	O
R06AD01	alimemazine	30	mg	O		O&P
R06AD08	oxomemazine	30	mg	O
V03AF04	calcium levofolinate	30	mg	O	expressed as levofolinic acid	O&P
C04AF01	kallidinogenase	30	U	O		O&P
D05BB01	etretinate	35	mg	O
C07AG02	carvedilol	37.5	mg	O
H02AB10	cortisone	37.5	mg	O		O&P
N06AX14	tianeptine	37.5	mg	O
A10BB04	glibornuride	38	mg	O
A01AB04	amphotericin B	40	mg	O
A02BA03	famotidine	40	mg	O		O&P
A02BC02	pantoprazole	40	mg	O		O&P
C01DA14	isosorbide mononitrate	40	mg	O
C01DX03	oxyfedrine	40	mg	O		O&P
C01DX16	nicorandil	40	mg	O
C01EB15	trimetazidine	40	mg	O
C02KD01	ketanserin	40	mg	O		O&P
C03CA01	furosemide	40	mg	O		O&P
C03CB01	furosemide and potassium	40	mg	O	Refers to furosemide
C07AA23	penbutolol	40	mg	O
C09CA07	telmisartan	40	mg	O
G02CA01	ritodrine	40	mg	O		O&P
G04BD09	trospium	40	mg	O
N02CC06	eletriptan	40	mg	O
N04AA03	metixene	40	mg	O
N04BC01	bromocriptine	40	mg	O
N06BA05	pemoline	40	mg	O
N07XX05	amifampridine	40	mg	O
N07XX59	dextromethorphan, combinations	40	mg	O	expressed as dextromethorphan
P02BB01	metrifonate	40	mg	O
R01BA03	phenylephrine	40	mg	O
R02AA01	ambazone	40	mg	O
R03CB01	isoprenaline	40	mg	O
R03CC06	isoetarine	40	mg	O
R03DC01	zafirlukast	40	mg	O
R02AX01	flurbiprofen	44	mg	O
C10AA02	lovastatin	45	mg	O
N07AB02	bethanechol	45	mg	O
B01AE05	ximelagatran	48	mg	O
A03AX30	trimethyldiphenylpropylamine	50	mg	O		O&P
A06AB03	dantron	50	mg	O
A11DA01	thiamine (vit B1)	50	mg	O		O&P
C01CA01	etilefrine	50	mg	O		O&P
C02DG01	pinacidil	50	mg	O
C03BA02	quinethazone	50	mg	O
C03BB02	quinethazone and potassium	50	mg	O	Refers to quinethazone
C03CC01	etacrynic acid	50	mg	O		O&P
C07AB11	s-atenolol	50	mg	O
C09AA01	captopril	50	mg	O
C09CA01	losartan	50	mg	O
G03BB01	mesterolone	50	mg	O
G04BD05	terodiline	50	mg	O
G04BE03	sildenafil	50	mg	O
J04BA02	dapsone	50	mg	O
L02BB03	bicalutamide	50	mg	O
M03BX01	baclofen	50	mg	O		O&P
N02AB01	ketobemidone	50	mg	O		O&P
N02CC01	sumatriptan	50	mg	O		O&P&R&N
N05AB01	dixyrazine	50	mg	O		O&P
N05AB07	acetophenazine	50	mg	O
N05AC01	periciazine	50	mg	O		O&P
N05AE02	molindone	50	mg	O
N05BA04	oxazepam	50	mg	O
N06AB06	sertraline	50	mg	O
N06AX23	desvenlafaxine	50	mg	O
N07BB04	naltrexone	50	mg	O
R05DA01	ethylmorphine	50	mg	O
R05DA08	pholcodine	50	mg	O
R06AE01	buclizine	50	mg	O
R06AE05	meclozine	50	mg	O		O&R
A11CA01	retinol (vit A)	50	TU	O		O&P
A01AB02	hydrogen peroxide	60	mg	O
A03AB05	propantheline	60	mg	O		O&P
A03BB01	butylscopolamine	60	mg	O		O&R&P
A03BB04	fentonium	60	mg	O
A10BB08	gliquidone	60	mg	O
A10BB09	gliclazide	60	mg	O
C01DA08	isosorbide dinitrate	60	mg	O		O & Oral aerosol & SL & TD
C04AA01	isoxsuprine	60	mg	O		O&P
C10AA04	fluvastatin	60	mg	O
G03XC01	raloxifene	60	mg	O
H05BX01	cinacalcet	60	mg	O
L02BA02	toremifene	60	mg	O
M01AH05	etoricoxib	60	mg	O
N05AB05	thiopropazate	60	mg	O
N06AF03	phenelzine	60	mg	O
N06AX03	mianserin	60	mg	O
N06AX21	duloxetine	60	mg	O
N07AA01	neostigmine	60	mg	O		O&P
N07AA30	ambenonium	60	mg	O
R03CB03	orciprenaline	60	mg	O		O&P
R05DB10	clofedanol	60	mg	O
R05DB21	cloperastine	60	mg	O	expressed as cloperastine hydrochloride
R06AE06	oxatomide	60	mg	O
V03AF03	calcium folinate	60	mg	O	expressed as folinic acid	O&P
A16AB06	sacrosidase	68	TU	O
A03AB01	benzilone	70	mg	O
A08AA03	amfepramone	75	mg	O
B01AC04	clopidogrel	75	mg	O
C02DB01	dihydralazine	75	mg	O		O&P
C03DA01	spironolactone	75	mg	O
C04AA31	bamethan	75	mg	O
C07AB03	atenolol	75	mg	O		O&P
M01AE17	dexketoprofen	75	mg	O		O&P
N02AA05	oxycodone	75	mg	O		O&P
N02AA55	oxycodone, combinations	75	mg	O	The DDD refers to oxycodone, valid for combinations with naloxone, only.
N05AB08	thioproperazine	75	mg	O		O&P
N05BB01	hydroxyzine	75	mg	O		O&P
N06AA09	amitriptyline	75	mg	O		O&P
N06AA10	nortriptyline	75	mg	O		O&P
N06AA14	melitracen	75	mg	O		O&P
N06AA15	butriptyline	75	mg	O
P01BD01	pyrimethamine	75	mg	O
P01BD51	pyrimethamine, combinations	75	mg	O	expressed as pyri-methamine
R05DB02	benproperine	75	mg	O
R06AB05	pheniramine	75	mg	O
R06AD05	hydroxyethylpromethazine	75	mg	O
A01AB07	oxyquinoline	80	mg	O
A03AA07	dicycloverine	80	mg	O		O&P
C09CA03	valsartan	80	mg	O
J05AF04	stavudine	80	mg	O
M04AA03	febuxostat	80	mg	O
N05AE04	ziprasidone	80	mg	O		O&P
N05AH06	clotiapine	80	mg	O		O&P
N06BA09	atomoxetine	80	mg	O
R05DB09	oxeladin	80	mg	O
R05DB11	pipazetate	80	mg	O
R06AA06	chlorphenoxamine	80	mg	O		O&P
R06AC02	histapyrrodine	80	mg	O
A12CD01	sodium fluoride	88	mg	O	40 mg fluoride
B03AB05	ferric oxide polymaltose complexes	90	mg	O	Fe3+
C01CA02	isoprenaline	90	mg	O		O&P
C01DA13	eritrityl tetranitrate	90	mg	O
C01DX09	imolamine	90	mg	O
C08CA04	nicardipine	90	mg	O		O&P
N06AA13	iprindole	90	mg	O
N07AX03	cevimeline	90	mg	O
N07CA02	cinnarizine	90	mg	O
N07CA52	cinnarizine, combinations	90	mg	O	Refers to cinnarizine
R05DA09	dextromethorphan	90	mg	O
R05DB12	bibenzonium bromide	90	mg	O
A04AD12	aprepitant	95	mg	O		O&P
A02BX03	pirenzepine	100	mg	O		O&P
A03AB12	mepenzolate	100	mg	O
A03AD01	papaverine	100	mg	O		O&P
A03AD02	drotaverine	100	mg	O		O&P
A07DA02	opium	100	mg	O
A10BA01	phenformin	100	mg	O
A10BH01	sitagliptin	100	mg	O
A10BH02	vildagliptin	100	mg	O
B01AA01	dicoumarol	100	mg	O
B01AA02	phenindione	100	mg	O
C01AA03	digitalis leaves	100	mg	O
C01BB04	aprindine	100	mg	O		O&P
C01DX10	dilazep	100	mg	O
C02CC01	betanidine	100	mg	O
C02DB02	hydralazine	100	mg	O
C07AB13	talinolol	100	mg	O
C10AB08	ciprofibrate	100	mg	O
D02BB01	betacarotene	100	mg	O
G03HA01	cyproterone	100	mg	O		O&P
H03BA01	methylthiouracil	100	mg	O
H03BA02	propylthiouracil	100	mg	O
J01AA02	doxycycline	100	mg	O		O&P
J01ED02	sulfalene	100	mg	O
J04BA01	clofazimine	100	mg	O
L04AX02	thalidomide	100	mg	O
M01AB01	indometacin	100	mg	O		O&P&R
M01AB05	diclofenac	100	mg	O		O&P&R
M01AB51	indometacin, combinations	100	mg	O	Refers to indometacin	O&R
M01AB55	diclofenac, combinations	100	mg	O	Refers to diclofenac
M01AH06	lumiracoxib	100	mg	O
M03CA01	dantrolene	100	mg	O
M04AB03	benzbromarone	100	mg	O
N02AA01	morphine	100	mg	O		O&P&R
N03AA02	phenobarbital	100	mg	O		O&P
N05AA04	acepromazine	100	mg	O		O&P
N05AA05	triflupromazine	100	mg	O		O&P
N05AB04	prochlorperazine	100	mg	O		O&P&R
N05AB10	perazine	100	mg	O		O&P
N05AF02	clopenthixol	100	mg	O		O&P
N05AH01	loxapine	100	mg	O
N05BA13	halazepam	100	mg	O
N05CA01	pentobarbital	100	mg	O		O&P&R
N05CA02	amobarbital	100	mg	O		O&P
N05CA05	aprobarbital	100	mg	O		O&P
N05CA06	secobarbital	100	mg	O
N05CA07	talbutal	100	mg	O
N05CA09	vinbarbital	100	mg	O
N06AA01	desipramine	100	mg	O
N06AA02	imipramine	100	mg	O		O&P
N06AA03	imipramine oxide	100	mg	O
N06AA04	clomipramine	100	mg	O		O&P
N06AA12	doxepin	100	mg	O		O&P
N06AA21	maprotiline	100	mg	O		O&P
N06AB08	fluvoxamine	100	mg	O
N06AF02	nialamide	100	mg	O
N06AX07	minaprine	100	mg	O
N06AX16	venlafaxine	100	mg	O
N06AX17	milnacipran	100	mg	O
N07XX02	riluzole	100	mg	O
N07XX06	tetrabenazine	100	mg	O
R01BA01	phenylpropanolamine	100	mg	O
R01BA51	phenylpropanolamine, combinations	100	mg	O	Refers to phenylpropanolamine
R05DA04	codeine	100	mg	O
R05DB05	pentoxyverine	100	mg	O		O&R
R06AE03	cyclizine	100	mg	O		O&R
R06AE04	chlorcyclizine	100	mg	O
R06AX01	bamipine	100	mg	O
R07AB03	pentetrazol	100	mg	O
R07AB07	almitrine	100	mg	O
S01EC02	diclofenamide	100	mg	O
H01BB01	demoxytocin	100	U	O
N06AA07	lofepramine	105	mg	O
B03AB02	saccharated iron oxide	110	mg	O	Fe3+
R05DB04	isoaminile	110	mg	O
N05AN01	lithium	116.6	mg	O
A06AB09	bisoxatin	120	mg	O
A08AA02	fenfluramine	120	mg	O
C01DA05	pentaerithrityl tetranitrate	120	mg	O
C01DX02	prenylamine	120	mg	O
C02CA06	urapidil	120	mg	O		O&P
G03BA03	testosterone	120	mg	O		O&P&R&TD&SL&TD gel
M01AB11	acemetacin	120	mg	O
M03BC01	orphenadrine (citrate)	120	mg	O		O&P
N05AE01	oxypertine	120	mg	O
N06DA01	tacrine	120	mg	O
N06DX02	Ginkgo folium	120	mg	O
R05CB06	ambroxol	120	mg	O
R05DB03	clobutinol	120	mg	O		O&P
R05DB27	levodropropizine	120	mg	O
R06AX12	terfenadine	120	mg	O
R06AX26	fexofenadine	120	mg	O
A03AB08	tridihexethyl	125	mg	O
J05AB15	brivudine	125	mg	O
R05DA07	noscapine	125	mg	O
C10AB11	choline fenofibrate	135	mg	O	refers to fenofibric acid
G03GB01	cyclofenil	140	mg	O
A02BA06	roxatidine	150	mg	O
A02BX01	carbenoxolone	150	mg	O
A03AB07	methantheline	150	mg	O
A03AB10	hexocyclium	150	mg	O
A03AX03	chlorbenzoxamine	150	mg	O
A03AX04	pinaverium	150	mg	O
A03FA05	alizapride	150	mg	O		O&P
A06AA02	docusate sodium	150	mg	O
A11HA01	nicotinamide	150	mg	O
A16AX05	zinc acetate	150	mg	O
C01EB02	camphora	150	mg	O
C04AX30	azapetine	150	mg	O
C07AB02	metoprolol	150	mg	O		O&P
C09CA04	irbesartan	150	mg	O
C09XA02	aliskiren	150	mg	O
J04AB04	rifabutin	150	mg	O
L04AX01	azathioprine	150	mg	O		O&P
M01AE03	ketoprofen	150	mg	O		O&P&R
M01AX07	benzydamine	150	mg	O		O&R
M03BX09	eperisone	150	mg	O
N02AA08	dihydrocodeine	150	mg	O
N05CA03	butobarbital	150	mg	O
N05CA08	vinylbital	150	mg	O
N06AA05	opipramol	150	mg	O
N06AA06	trimipramine	150	mg	O		O&P
N06AA16	dosulepin	150	mg	O
N06AA17	amoxapine	150	mg	O
N06AA18	dimetacrine	150	mg	O
N06AX04	nomifensine	150	mg	O
P02CE01	levamisole	150	mg	O
R06AC03	chloropyramine	150	mg	O		O&P
R06AC04	tripelennamine	150	mg	O
A12CD02	sodium monofluorophosphate	152	mg	O	20 mg fluoride
A11HA02	pyridoxine (vit B6)	160	mg	O		O&P
C07AA02	oxprenolol	160	mg	O		O&P
C07AA05	propranolol	160	mg	O		O&P
C07AA07	sotalol	160	mg	O		O&P
C07AA12	nadolol	160	mg	O
J01XE02	nifurtoinol	160	mg	O
L02AB01	megestrol	160	mg	O
B03AB03	sodium feredetate	170	mg	O	Fe3+
A01AB05	polynoxylin	180	mg	O
B01AC24	ticagrelor	180	mg	O
C08EX01	lidoflazine	180	mg	O
N07AA02	pyridostigmine	180	mg	O		O&P
A01AB09	miconazole	200	mg	O
A03AA03	camylofin	200	mg	O		O&R
A03AB13	bevonium	200	mg	O
A04AA04	dolasetron	200	mg	O		O&P
A06AB04	phenolphthalein	200	mg	O
A11GA01	ascorbic acid (vit C)	200	mg	O		O&P
A11HA03	tocopherol (vit E)	200	mg	O		O&P
A11HA08	tocofersolan	200	mg	O	expressed as tocopherol
A16AA05	carglumic acid	200	mg	O
A16AX01	thioctic acid	200	mg	O		O&P
B01AC23	cilostazol	200	mg	O
B03AA01	ferrous glycine sulfate	200	mg	O	Fe2+
B03AA02	ferrous fumarate	200	mg	O	Fe2+
B03AA03	ferrous gluconate	200	mg	O	Fe2+
B03AA04	ferrous carbonate	200	mg	O	Fe2+
B03AA05	ferrous chloride	200	mg	O	Fe2+
B03AA06	ferrous succinate	200	mg	O	Fe2+
B03AA07	ferrous sulfate	200	mg	O	Fe2+
B03AA08	ferrous tartrate	200	mg	O	Fe2+
B03AA09	ferrous aspartate	200	mg	O	Fe2+
B03AA10	ferrous ascorbate	200	mg	O	Fe2+
B03AA11	ferrous iodine	200	mg	O	Fe2+
C01BC04	flecainide	200	mg	O		O&P
C01BD01	amiodarone	200	mg	O		O&P
C01CA08	oxedrine	200	mg	O		O&P
C01DX13	efloxate	200	mg	O
C04AC01	nicotinic acid	200	mg	O		O&P
C07AB08	celiprolol	200	mg	O
C07AB10	epanolol	200	mg	O
C10AB05	fenofibrate	200	mg	O	micronised
J01AA08	minocycline	200	mg	O		O&P
J01EA02	brodimoprim	200	mg	O
J01MA09	sparfloxacin	200	mg	O
J01MA10	rufloxacin	200	mg	O
J01MA13	trovafloxacin	200	mg	O		O&P
J01XE01	nitrofurantoin	200	mg	O
J02AB02	ketoconazole	200	mg	O
J02AC01	fluconazole	200	mg	O		O&P
J02AC02	itraconazole	200	mg	O		O&P
J05AF09	emtricitabine	200	mg	O
M01AB16	aceclofenac	200	mg	O
M01AE09	flurbiprofen	200	mg	O		O&R
M01AH01	celecoxib	200	mg	O
M01AX17	nimesulide	200	mg	O
M03BX04	tolperisone	200	mg	O
M09AA01	hydroquinine	200	mg	O
N02AC04	dextropropoxyphene	200	mg	O	chloride
N02AD01	pentazocine	200	mg	O		O&P
N02AX01	tilidine	200	mg	O		O&P
N03AA30	metharbital	200	mg	O
N03AX15	zonisamide	200	mg	O
N04AB02	orphenadrine (chloride)	200	mg	O		O&P
N04BB01	amantadine	200	mg	O
N04BC08	piribedil	200	mg	O
N05AC03	mesoridazine	200	mg	O		O&P
N05AD05	pipamperone	200	mg	O
N05AX11	zotepine	200	mg	O
N05BB02	captodiame	200	mg	O
N05CA10	cyclobarbital	200	mg	O
N05CA11	heptabarbital	200	mg	O
N05CA12	reposal	200	mg	O
N05CE02	methyprylon	200	mg	O
N05CE03	pyrithyldione	200	mg	O
N05CM01	methaqualone	200	mg	O
N06AB02	zimeldine	200	mg	O
N06AX09	viloxazine	200	mg	O
N07BB01	disulfiram	200	mg	O
P01BB01	proguanil	200	mg	O	hydrochloride, (prop-hylactic daily dose)
P02CA01	mebendazole	200	mg	O
P02CA05	flubendazole	200	mg	O
R05CA07	antimony pentasulfide	200	mg	O
R05CB04	eprazinone	200	mg	O
R05DB14	fedrilate	200	mg	O
R06AA02	diphenhydramine	200	mg	O	chloride	O&R
R06AC01	mepyramine	200	mg	O		O&P
R06AX15	mebhydrolin	200	mg	O
S01EC05	methazolamide	200	mg	O
H01BB02	oxytocin	200	U	O		O&P&N
C01DX07	etafenone	225	mg	O
C08DA01	verapamil	240	mg	O		O&P
C08DB01	diltiazem	240	mg	O
N05AX07	prothipendyl	240	mg	O		O&P
R01BA02	pseudoephedrine	240	mg	O
R01BA52	pseudoephedrine, combinations	240	mg	O	Refers to pseudoephedrine
J05AF07	tenofovir disoproxil	245	mg	O
A14AA05	oxymetholone	250	mg	O
B02AA03	aminomethylbenzoic acid	250	mg	O
C01DX04	benziodarone	250	mg	O
C02KX01	bosentan	250	mg	O
L02AA04	fosfestrol	250	mg	O		O&P
L04AD01	ciclosporin	250	mg	O		O&P
N05CA16	hexobarbital	250	mg	O
N05CE01	glutethimide	250	mg	O
N05CM12	apronal	250	mg	O
P01BE02	artemether	280	mg	O		O&P
P01BE03	artesunate	280	mg	O
P01BE05	artenimol	280	mg	O
A02BA02	ranitidine	300	mg	O		O&P
A02BA04	nizatidine	300	mg	O		O&P
A03AA04	mebeverine	300	mg	O
A03AB16	(2-benzhydryloxyethyl)diethyl-methylammonium iodide	300	mg	O
A07AA03	natamycin	300	mg	O
A10BF01	acarbose	300	mg	O
A10BF02	miglitol	300	mg	O
A16AX06	miglustat	300	mg	O
C01BA05	ajmaline	300	mg	O
C01BA12	lorajmine	300	mg	O
C01BC03	propafenone	300	mg	O		O&P
C01CA16	ibopamine	300	mg	O
C02CA03	trimazosin	300	mg	O
C04AC02	nicotinyl alcohol (pyridylcarbinol)	300	mg	O		O&P
C07AB01	practolol	300	mg	O		O&P
C07AB06	bevantolol	300	mg	O
C08CA06	nimodipine	300	mg	O		O&P
G03DA04	progesterone	300	mg	O		O&P&R&V
J01FA06	roxithromycin	300	mg	O
J01FA10	azithromycin	300	mg	O		O&P
J01MB01	rosoxacin	300	mg	O
J04AC01	isoniazid	300	mg	O		O&P
J05AE08	atazanavir	300	mg	O
J05AF05	lamivudine	300	mg	O
J05AX01	moroxydine	300	mg	O
L02BB02	nilutamide	300	mg	O
M01AA01	phenylbutazone	300	mg	O		O&P&R
M01AA03	oxyphenbutazone	300	mg	O		O&R
M01AB04	zomepirac	300	mg	O
M01AG02	tolfenamic acid	300	mg	O		O&R
M03BA05	febarbamate	300	mg	O
M04AB02	sulfinpyrazone	300	mg	O
N02AC04	dextropropoxyphene	300	mg	O	napsylate	O napsylate&O chloride
N02AX02	tramadol	300	mg	O		O&P&R
N03AB02	phenytoin	300	mg	O		O&P
N03AB03	amino(diphenylhydantoin) valeric acid	300	mg	O
N03AX09	lamotrigine	300	mg	O
N03AX11	topiramate	300	mg	O
N03AX16	pregabalin	300	mg	O
N03AX18	lacosamide	300	mg	O		O&P
N05AA01	chlorpromazine	300	mg	O		O&P&R
N05AA02	levomepromazine	300	mg	O		O&P
N05AA03	promazine	300	mg	O		O&P
N05AC02	thioridazine	300	mg	O
N05AD03	melperone	300	mg	O		O&P
N05AF03	chlorprothixene	300	mg	O		O&P
N05AH02	clozapine	300	mg	O		O&P
N05AL04	remoxipride	300	mg	O		O&P
N06AA08	dibenzepin	300	mg	O
N06AG02	moclobemide	300	mg	O
N06AX05	trazodone	300	mg	O
N06AX12	bupropion	300	mg	O
N06BA07	modafinil	300	mg	O
P01AX05	mepacrine	300	mg	O
R06AA02	diphenhydramine	300	mg	O	teoclate	O&R
R06AX05	antazoline	300	mg	O		O&P
J01GB07	netilmicin	350	mg	O		O&P
P02CX01	pyrvinium	350	mg	O
A08AB01	orlistat	360	mg	O
A10BX03	nateglinide	360	mg	O
H02CA01	trilostane	360	mg	O
A10BB02	chlorpropamide	375	mg	O
A07AA07	amphotericin B	400	mg	O
A07AA12	fidaxomicin	400	mg	O
A10BG01	troglitazone	400	mg	O
B01AC07	dipyridamole	400	mg	O		O&P
C01BA03	disopyramide	400	mg	O		O&P
C01CX07	xamoterol	400	mg	O
C07AA01	alprenolol	400	mg	O		O&P
C07AB04	acebutolol	400	mg	O		O&P
D11AX02	gamolenic acid	400	mg	O
J01DD08	cefixime	400	mg	O
J01DD13	cefpodoxime	400	mg	O
J01DD14	ceftibuten	400	mg	O
J01DD16	cefditoren	400	mg	O
J01EA01	trimethoprim	400	mg	O		O&P
J01MA01	ofloxacin	400	mg	O		O&P
J01MA08	fleroxacin	400	mg	O		O&P
J01MA11	grepafloxacin	400	mg	O
J01MA14	moxifloxacin	400	mg	O		O&P
J01MA16	gatifloxacin	400	mg	O		O&P
J02AC03	voriconazole	400	mg	O		O&P
J05AF02	didanosine	400	mg	O
J05AG01	nevirapine	400	mg	O
J05AG04	etravirine	400	mg	O
M01AB02	sulindac	400	mg	O		O&P&R
M01AB07	bumadizone	400	mg	O
M01AB08	etodolac	400	mg	O
M01AE07	suprofen	400	mg	O
M04AA01	allopurinol	400	mg	O		O&P
M05BA01	etidronic acid	400	mg	O		O&P
M05BA05	tiludronic acid	400	mg	O
M05BB01	etidronic acid and calcium, sequential	400	mg	O	Refers to etidronic acid
N02AB02	pethidine	400	mg	O		O&P&R
N02AX06	tapentadol	400	mg	O
N02BG07	flupirtine	400	mg	O
N03AB04	mephenytoin	400	mg	O
N03AX03	sultiame	400	mg	O
N05AH04	quetiapine	400	mg	O
N05AL03	tiapride	400	mg	O		O&P
N05AL05	amisulpride	400	mg	O
N05AL07	levosulpiride	400	mg	O
N05CM10	hexapropymate	400	mg	O
N06AX06	nefazodone	400	mg	O
N06BC01	caffeine	400	mg	O		O&P
P01CA02	benznidazole	400	mg	O
P02CA03	albendazole	400	mg	O
P02CB02	diethylcarbamazine	400	mg	O
R03CB02	methoxyphenamine	400	mg	O
R03DA04	theophylline	400	mg	O		O&P&R
R07AB06	prethcamide	400	mg	O		O&P
A10BX06	benfluorex	450	mg	O
C01DX08	heptaminol	450	mg	O		O&P
G04BD03	meladrazine	450	mg	O
J01DD17	cefcapene	450	mg	O
N04BA03	levodopa, decarboxylase inhibitor and COMT inhibitor	450	mg	O	Refers to levodopa
N04BX01	tolcapone	450	mg	O
A02BX05	bismuth subcitrate	480	mg	O
A03AX13	silicones	500	mg	O
A10BB05	tolazamide	500	mg	O
A12AA09	calcium citrate lysine complex	500	mg	O
A12AA20	calcium (different salts in combination)	500	mg	O	Ca2+
B01AC05	ticlopidine	500	mg	O
C03AA04	chlorothiazide	500	mg	O
C03AB04	chlorothiazide and potassium	500	mg	O	Refers to chlorothiazide
C10AD06	acipimox	500	mg	O
D01BA01	griseofulvin	500	mg	O
G04BD01	emepronium	500	mg	O		O&P
G04BX01	magnesium hydroxide	500	mg	O
J01DC02	cefuroxime	500	mg	O		O&P
J01ED01	sulfadimethoxine	500	mg	O
J01ED04	sulfametoxydiazine	500	mg	O
J01ED05	sulfamethoxypyridazine	500	mg	O
J01ED06	sulfaperin	500	mg	O
J01FA09	clarithromycin	500	mg	O		O&P
J01FA13	dirithromycin	500	mg	O
J01MA12	levofloxacin	500	mg	O		O&P
M01AE02	naproxen	500	mg	O		O&R
M01AE52	naproxen and esomeprazole	500	mg	O	Refers to naproxen
M01AG03	flufenamic acid	500	mg	O
M01CC01	penicillamine	500	mg	O
M03BA04	styramate	500	mg	O
N03AA01	methylphenobarbital	500	mg	O
N05CA04	barbital	500	mg	O
N05CM08	ethchlorvynol	500	mg	O
P01BA01	chloroquine	500	mg	O	base	O&P
P01BA06	amodiaquine	500	mg	O
R05CB01	acetylcysteine	500	mg	O		O&Inhal.solution
R07AB02	nikethamide	500	mg	O		O&P
P01BA02	hydroxychloroquine	516	mg	O	base
A03AA05	trimebutine	600	mg	O
A07AA11	rifaximin	600	mg	O
A07AX03	nifuroxazide	600	mg	O
A12CB01	zinc sulfate	600	mg	O
B01AA08	ethyl biscoumacetate	600	mg	O
B01AC18	triflusal	600	mg	O
C04AX01	cyclandelate	600	mg	O
C04AX20	buflomedil	600	mg	O
C04AX21	naftidrofuryl	600	mg	O
C04AX24	visnadine	600	mg	O
C07AG01	labetalol	600	mg	O		O&P
C09CA02	eprosartan	600	mg	O
C10AB02	bezafibrate	600	mg	O
G01AX05	nifuratel	600	mg	O		O&V
G03XA01	danazol	600	mg	O
G04BX06	phenazopyridine	600	mg	O
J01AA01	demeclocycline	600	mg	O
J01AA04	lymecycline	600	mg	O		O&P
J01AA05	metacycline	600	mg	O
J01CA08	pivmecillinam	600	mg	O
J01DC08	loracarbef	600	mg	O
J01DD15	cefdinir	600	mg	O
J01EC02	sulfadiazine	600	mg	O
J01MA17	prulifloxacin	600	mg	O
J04AB02	rifampicin	600	mg	O		O&P
J05AF01	zidovudine	600	mg	O		O&P
J05AF06	abacavir	600	mg	O
J05AF11	telbivudine	600	mg	O
J05AG03	efavirenz	600	mg	O
J05AX09	maraviroc	600	mg	O
M01AA05	clofezone	600	mg	O		O&R
M01AB09	lonazolac	600	mg	O
M01AE05	fenbufen	600	mg	O
M01AE11	tiaprofenic acid	600	mg	O		O&R
M03BB02	chlormezanone	600	mg	O
N04BA02	levodopa and decarboxylase inhibitor	600	mg	O	Refers to levodopa
N05CM03	bromisoval	600	mg	O
N05CM13	valnoctamide	600	mg	O
N06BX02	pyritinol	600	mg	O
R03DA02	choline theophyllinate	600	mg	O		O&R
R03DA05	aminophylline	600	mg	O		O&P&R
R05CB15	erdosteine	600	mg	O
R05DB01	benzonatate	600	mg	O
R05DB07	oxolamine	600	mg	O
M01AB03	tolmetin	700	mg	O		O&R
P01CC01	nifurtimox	700	mg	O
A05AA02	ursodeoxycholic acid	750	mg	O
A10BB06	carbutamide	750	mg	O
B03AB01	ferric sodium citrate	750	mg	O	Fe3+
C01BG01	moracizine	750	mg	O
G04BX03	acetohydroxamic acid	750	mg	O
J01FA14	flurithromycin	750	mg	O
J04AB01	cycloserine	750	mg	O
J04AD01	protionamide	750	mg	O
J04AD03	ethionamide	750	mg	O
J05AB09	famciclovir	750	mg	O
L02BB01	flutamide	750	mg	O
M01AA02	mofebutazone	750	mg	O		O&P
M01AX02	niflumic acid	750	mg	O
M01AX04	azapropazone	750	mg	O
N02BA11	diflunisal	750	mg	O
P02CC01	pyrantel	750	mg	O
S01EC01	acetazolamide	750	mg	O		O&P
A02BA01	cimetidine	800	mg	O		O&P
A02BA07	ranitidine bismuth citrate	800	mg	O
C01BB02	mexiletine	800	mg	O		O&P
C01BD07	dronedarone	800	mg	O
G04BD02	flavoxate	800	mg	O
J01FA12	rokitamycin	800	mg	O
J01MA03	pefloxacin	800	mg	O		O&P
J01MA04	enoxacin	800	mg	O
J01MA05	temafloxacin	800	mg	O
J01MA06	norfloxacin	800	mg	O
J01MB04	pipemidic acid	800	mg	O
J02AC04	posaconazole	800	mg	O
J05AR10	lopinavir and ritonavir	800	mg	O	Refers to lopinavir
J05AX08	raltegravir	800	mg	O
M01AE08	pirprofen	800	mg	O
M01AE14	dexibuprofen	800	mg	O
N02BG03	glafenine	800	mg	O
N03AF04	eslicarbazepine	800	mg	O
N05AL01	sulpiride	800	mg	O		O&P
C01DX14	cinepazet	900	mg	O
C04AD02	xantinol nicotinate	900	mg	O		O&P
C10AD05	nicotinyl alcohol (pyridylcarbinol)	900	mg	O
J01CE03	propicillin	900	mg	O
J05AB14	valganciclovir	900	mg	O
M01AE12	oxaprozin	900	mg	O
M01AX13	proquazone	900	mg	O		O&R
N02BG02	rimazolium	900	mg	O
N03AC01	paramethadione	900	mg	O
N03AD03	mesuximide	900	mg	O
N03AX21	retigabine	900	mg	O
N05BC03	emylcamate	900	mg	O
R05CA03	guaifenesin	900	mg	O		O&P
R06AD06	thiazinam	900	mg	O		O&R
A07EC03	olsalazine	1000	mg	O
A07FA02	saccharomyces boulardii	1000	mg	O
A09AB02	betaine hydrochloride	1000	mg	O
A10BC01	glymidine	1000	mg	O
A12CA01	sodium chloride	1000	mg	O
C02AB01	methyldopa (levorotatory)	1000	mg	O		O&P
C04AD03	pentoxifylline	1000	mg	O		O&P
J01AA03	chlortetracycline	1000	mg	O
J01AA06	oxytetracycline	1000	mg	O		O&P
J01AA07	tetracycline	1000	mg	O		O&P
J01AA11	clomocycline	1000	mg	O
J01CA04	amoxicillin	1000	mg	O		O&P
J01CE05	pheneticillin	1000	mg	O
J01CE07	clometocillin	1000	mg	O
J01CR02	amoxicillin and enzyme inhibitor	1000	mg	O	Refers to amoxicillin	O&P
J01DB07	cefatrizine	1000	mg	O
J01DC04	cefaclor	1000	mg	O
J01DC10	cefprozil	1000	mg	O
J01DD10	cefetamet	1000	mg	O
J01EB04	sulfapyridine	1000	mg	O
J01EC03	sulfamoxole	1000	mg	O		O&P
J01ED08	sulfaphenazole	1000	mg	O
J01FA01	erythromycin	1000	mg	O
J01FA05	oleandomycin	1000	mg	O
J01FA08	troleandomycin	1000	mg	O
J01GB05	neomycin	1000	mg	O
J01MA02	ciprofloxacin	1000	mg	O		O&P
J01MB05	oxolinic acid	1000	mg	O
J01MB06	cinoxacin	1000	mg	O
J01XX07	nitroxoline	1000	mg	O
J05AB04	ribavirin	1000	mg	O		O&Inhal solution
J05AE09	tipranavir	1000	mg	O
L02AB02	medroxyprogesterone	1000	mg	O		O&P
L02BG01	aminoglutethimide	1000	mg	O
M01AG01	mefenamic acid	1000	mg	O
M01AX01	nabumetone	1000	mg	O
M04AB01	probenecid	1000	mg	O
M04AC02	cinchophen	1000	mg	O
N02BG04	floctafenine	1000	mg	O
N03AF01	carbamazepine	1000	mg	O		O&R
N03AF02	oxcarbazepine	1000	mg	O
N03AG03	aminobutyric acid	1000	mg	O		O&P
N03AX17	stiripentol	1000	mg	O
N04BX02	entacapone	1000	mg	O
N05CC01	chloral hydrate	1000	mg	O		O&R
N05CM04	carbromal	1000	mg	O
N05CM07	triclofos	1000	mg	O
P01AX11	nitazoxanide	1000	mg	O
P01BC02	mefloquine	1000	mg	O	base
P01BE01	artemisinin	1000	mg	O
P02BA02	oxamniquine	1000	mg	O
R03DA01	diprophylline	1000	mg	O		O&P&R
J01CA02	pivampicillin	1050	mg	O
J01CE06	penamecillin	1050	mg	O
A02BX06	proglumide	1200	mg	O
C01BA01	quinidine	1200	mg	O
C01BB03	tocainide	1200	mg	O		O&P
C04AC03	inositol nicotinate	1200	mg	O
C10AB04	gemfibrozil	1200	mg	O
J01CA06	bacampicillin	1200	mg	O
J01DC07	cefotiam	1200	mg	O		O&P
J01FA11	miocamycin	1200	mg	O
J01FF01	clindamycin	1200	mg	O		O&P
J01MB07	flumequine	1200	mg	O
J01XX08	linezolid	1200	mg	O		O&P
J04AK02	ethambutol	1200	mg	O		O&P
J05AE03	ritonavir	1200	mg	O
J05AE05	amprenavir	1200	mg	O
J05AE10	darunavir	1200	mg	O
J05AG02	delavirdine	1200	mg	O
M01AE01	ibuprofen	1200	mg	O		O&R
M01AE04	fenoprofen	1200	mg	O
N02AX05	meptazinol	1200	mg	O		O&P
N05AL02	sultopride	1200	mg	O
N05BC01	meprobamate	1200	mg	O
N05BX01	mephenoxalone	1200	mg	O
R03DA03	proxyphylline	1200	mg	O		O&P&R
R05CA02	potassium iodide	1200	mg	O
M01AB06	alclofenac	1250	mg	O		O&R
N03AA03	primidone	1250	mg	O
N03AD01	ethosuximide	1250	mg	O
N05CC04	dichloralphenazone	1300	mg	O
J05AE07	fosamprenavir	1400	mg	O
M03BA02	carisoprodol	1400	mg	O
N03AF03	rufinamide	1400	mg	O
A07EC02	mesalazine	1500	mg	O		O&R
A09AB01	glutamic acid hydrochloride	1500	mg	O
A10BB03	tolbutamide	1500	mg	O
C01EB18	ranolazine	1500	mg	O
C10AD01	niceritrol	1500	mg	O
J01BA02	thiamphenicol	1500	mg	O		O&P
J01CA14	metampicillin	1500	mg	O		O&P
J01CE04	azidocillin	1500	mg	O
J01CR04	sultamicillin	1500	mg	O
J01ED09	sulfamazone	1500	mg	O		O&P
J01XC01	fusidic acid	1500	mg	O		O&P
J04AK01	pyrazinamide	1500	mg	O
M01AX05	glucosamine	1500	mg	O	Refers to glucosamine sulfate
M03BB03	chlorzoxazone	1500	mg	O
N03AC02	trimethadione	1500	mg	O
N03AG01	valproic acid	1500	mg	O		O&P&R
N03AG02	valpromide	1500	mg	O
N03AX07	phenacemide	1500	mg	O
N03AX14	levetiracetam	1500	mg	O		O&P
N05CM02	clomethiazole	1500	mg	O		O&P
P01AB03	ornidazole	1500	mg	O
P01AC01	diloxanide	1500	mg	O
P01BC01	quinine	1500	mg	O	base	O&P
R05CB03	carbocisteine	1500	mg	O
L03AX05	pidotimod	1600	mg	O
M03BA01	phenprobamate	1600	mg	O
M05BA02	clodronic acid	1600	mg	O		O&P
N05CC02	chloralodol	1600	mg	O
R05CA05	althea root	1600	mg	O	root
N05CC03	acetylglycinamide chloral hydrate	1700	mg	O
J01FF02	lincomycin	1800	mg	O		O&P
J05AE01	saquinavir	1800	mg	O
N02BE03	phenacetin	1800	mg	O
N03AX12	gabapentin	1800	mg	O
A06AC06	methylcellulose	2000	mg	O
A07AA09	vancomycin	2000	mg	O
A07EC01	sulfasalazine	2000	mg	O		O&R
A10BA02	metformin	2000	mg	O
A12AA01	calcium phosphate	2000	mg	O
A12AA05	calcium lactate	2000	mg	O
A12AA12	calcium acetate anhydrous	2000	mg	O
A12CC04	magnesium citrate	2000	mg	O
A16AA01	levocarnitine	2000	mg	O		O&P
A16AA04	mercaptamine	2000	mg	O
B02AA02	tranexamic acid	2000	mg	O		O&P
C02AB02	methyldopa (racemic)	2000	mg	O
C10AB01	clofibrate	2000	mg	O
C10AD02	nicotinic acid	2000	mg	O
G04BX12	phenyl salicylate	2000	mg	O
J01CA01	ampicillin	2000	mg	O		O&P&R
J01CA07	epicillin	2000	mg	O		O&P
J01CA15	talampicillin	2000	mg	O
J01CA18	hetacillin	2000	mg	O
J01CE02	phenoxymethylpenicillin	2000	mg	O
J01CE10	benzathine phenoxymethylpenicillin	2000	mg	O
J01CF01	dicloxacillin	2000	mg	O		O&P
J01CF02	cloxacillin	2000	mg	O		O&P
J01CF04	oxacillin	2000	mg	O		O&P
J01CF05	flucloxacillin	2000	mg	O		O&P
J01DB01	cefalexin	2000	mg	O
J01DB05	cefadroxil	2000	mg	O
J01DB09	cefradine	2000	mg	O		O&P
J01EC01	sulfamethoxazole	2000	mg	O
J01FA01	erythromycin	2000	mg	O	Erythromycin ethylsuccinate tablets	O&P
J01FA07	josamycin	2000	mg	O
J01FG01	pristinamycin	2000	mg	O
J01MB03	piromidic acid	2000	mg	O
J01XX05	methenamine	2000	mg	O	hippurate	O&P
L04AA06	mycophenolic acid	2000	mg	O	as mycophenolate mofetil	O&P
M03BX30	fenyramidol	2000	mg	O
M05BX03	strontium ranelate	2000	mg	O
N03AD02	phensuximide	2000	mg	O
N03AG04	vigabatrin	2000	mg	O
N07BB03	acamprosate	2000	mg	O
P01AB01	metronidazole	2000	mg	O		O&R
P01AB02	tinidazole	2000	mg	O		O&R
P01AB06	nimorazole	2000	mg	O
P02DA01	niclosamide	2000	mg	O
J05AE04	nelfinavir	2250	mg	O
J05AE11	telaprevir	2250	mg	O
P01AX06	atovaquone	2250	mg	O
V03AE03	lanthanum carbonate	2250	mg	O	expressed as lanthanum
J05AE02	indinavir	2400	mg	O
J05AE12	boceprevir	2400	mg	O
N03AX10	felbamate	2400	mg	O
N06BX03	piracetam	2400	mg	O		O&P
A06AC08	polycarbophil calcium	2500	mg	O
A12CC01	magnesium chloride	2500	mg	O		O&P
N03AB01	ethotoin	2500	mg	O
A02AA04	magnesium hydroxide	3000	mg	O
A06AC02	ethulose	3000	mg	O
A07AA06	paromomycin	3000	mg	O
A07XA01	albumin tannate	3000	mg	O
A12AA03	calcium gluconate	3000	mg	O		O&P
A12AA04	calcium carbonate	3000	mg	O
A12AA06	calcium lactate gluconate	3000	mg	O
A12AA10	calcium glucoheptonate	3000	mg	O
A12BA01	potassium chloride	3000	mg	O
A12CC02	magnesium sulfate	3000	mg	O		O&P
C01BA02	procainamide	3000	mg	O		O&P
J01BA01	chloramphenicol	3000	mg	O		O&P
J01ED07	sulfamerazine	3000	mg	O
J01FA02	spiramycin	3000	mg	O
J01XX01	fosfomycin	3000	mg	O		O&P
J01XX05	methenamine	3000	mg	O	mandelate	O&P
J05AB06	ganciclovir	3000	mg	O		O&P
J05AB11	valaciclovir	3000	mg	O
J05AX05	inosine pranobex	3000	mg	O
M03BA03	methocarbamol	3000	mg	O		O&P
N02BA01	acetylsalicylic acid	3000	mg	O		O&P&R
N02BA02	aloxiprin	3000	mg	O
N02BA03	choline salicylate	3000	mg	O
N02BA04	sodium salicylate	3000	mg	O
N02BA05	salicylamide	3000	mg	O
N02BA06	salsalate	3000	mg	O
N02BA07	ethenzamide	3000	mg	O
N02BA09	dipyrocetyl	3000	mg	O
N02BA10	benorilate	3000	mg	O
N02BB01	phenazone	3000	mg	O
N02BB02	metamizole sodium	3000	mg	O		O&P&R
N02BB51	phenazone, combinations excl. psycholeptics	3000	mg	O	Refers to phenazone
N02BB54	propyphenazone, combinations excl. psycholeptics	3000	mg	O	Refers to propyphenazone
N02BE01	paracetamol	3000	mg	O		O&P&R
P02BA01	praziquantel	3000	mg	O
P02CA02	tiabendazole	3000	mg	O
R05CA06	senega	3000	mg	O	root
N04BA01	levodopa	3500	mg	O
P02CB01	piperazine	3500	mg	O	as hydrate
N02BA15	carbasalate calcium	3600	mg	O
A02AB04	dihydroxialumini sodium carbonate	4000	mg	O
A02BX02	sucralfate	4000	mg	O
A07AB03	sulfaguanidine	4000	mg	O
A12BA02	potassium citrate	4000	mg	O
A12BA04	potassium hydrogencarbonate	4000	mg	O
C03BD01	theobromine	4000	mg	O
J01CA05	carindacillin	4000	mg	O
J01EB01	sulfaisodimidine	4000	mg	O		O&P
J01EB02	sulfamethizole	4000	mg	O
J01EB03	sulfadimidine	4000	mg	O
J01EB05	sulfafurazole	4000	mg	O		O&P
J01MB02	nalidixic acid	4000	mg	O
J05AB01	aciclovir	4000	mg	O		O&P
A02AB02	algeldrate	5000	mg	O
A07AA01	neomycin	5000	mg	O
A07BA01	medicinal charcoal	5000	mg	O
A12CC03	magnesium gluconate	5000	mg	O
N05CC05	paraldehyde	5000	mg	O		O&P&R
A02AC02	calcium silicate	6000	mg	O
A16AA06	betaine	6000	mg	O
J01EB08	sulfathiourea	6000	mg	O
V03AE02	sevelamer	6400	mg	O
A06AD11	lactulose	6700	mg	O
A06AC01	ispaghula (psylla seeds)	7000	mg	O
A06AD01	magnesium carbonate	7000	mg	O
A06AD02	magnesium oxide	7000	mg	O
A06AD04	magnesium sulfate	7000	mg	O
J04AD02	tiocarlide	7000	mg	O
N02BA12	potassium salicylate	7000	mg	O
A12BA03	potassium hydrogentartrate	7500	mg	O
N07XX04	sodium oxybate	7500	mg	O
A06AC03	sterculia	8000	mg	O
G04BA01	ammonium chloride	8500	mg	O
A07AB02	phthalylsulfathiazole	9000	mg	O
A07BC05	diosmectite	9000	mg	O
A06AC07	triticum (wheat fibre)	10000	mg	O
A06AD12	lactitol	10000	mg	O
A06AD15	macrogol	10000	mg	O
A06AD18	sorbitol	10000	mg	O
J02AX01	flucytosine	10000	mg	O		O&P
J01XX06	mandelic acid	12000	mg	O
J04AA01	4-aminosalicylic acid	12000	mg	O
C10AC01	colestyramine	14000	mg	O
J04AA02	sodium aminosalicylate	14000	mg	O		O&P
A06AA01	liquid paraffin	15000	mg	O
B02AA01	aminocaproic acid	16000	mg	O		O&P
A06AB05	castor oil	20000	mg	O
A16AX03	sodium phenylbutyrate	20000	mg	O
C10AC02	colestipol	20000	mg	O
V03AE01	polystyrene sulfonate	45000	mg	O
A06AD17	sodium phosphate	50000	mg	O
B01AB11	sulodexide	500	LSU	O	LSU = lipoprotein lipase releasing units	O&P
