# Supplementary material for: A comprehensive study of the association between drug hepatotoxicity and daily dose, liver metabolism, and lipophilicity using 975 oral medications
Source: Oncotarget. 2015 Jun 24;6(19):17031–8. doi: 10.18632/oncotarget.4400 (PMC4627289; doi:10.18632/oncotarget.4400)
Supplement: Supplementary file 5 [file oncotarget-06-17031-s005.xlsx]

## Sheet: Sheet1
Supplementary Table 4. The 975 drugs analyzed in the present study
Drug name	Defined Daily dose (mg)	Liver Metabolism*	Fatal DILI#	Liver Failure#	Liver Transplantation#	Jaundice#	Biomarkers#∆	Hepatomegaly#	Hepatitis#	LogP
abacavir	600	2	1	0	0	0	1	1	1	1.15
abiraterone	1000	1	0	0	0	0	1	0	0	5.15
acamprosate	2000	1	0	0	0	0	0	0	0	-1.59
acarbose	300	1	1	1	0	1	1	1	1	-6.54
acebutolol	400	3	0	0	0	0	1	0	0	1.62
aceclofenac	200	1	0	0	0	0	0	0	0	4.08
acemetacin	120	3	0	0	0	0	0	0	1	3.77
acenocoumarol	5	2	0	0	0	0	0	0	0	2.71
acetazolamide	750	1	1	1	0	0	0	0	0	-0.71
acetohexamide	500	2	0	0	0	1	0	0	0	2.13
acetohydroxamic acid	750	1	0	0	0	0	0	0	0	-1.11
acetophenazine	50	2	0	0	0	1	0	0	0	2.92
acetylcysteine	500	2	0	0	0	0	1	0	0	-0.24
acetyldigoxin	0.5	1	0	0	0	0	0	0	0	1.95
acetylsalicylic acid	3000	3	0	0	0	1	1	0	1	1.36
aciclovir	4000	4	0	0	0	1	0	0	1	-0.65
acipimox	500	4	0	0	0	0	0	0	0	-1.08
acitretin	35	2	1	0	0	1	0	0	1	5.46
acrivastine	24	1	0	0	0	0	0	0	0	3.3
adefovir dipivoxil	10	3	1	0	0	0	1	1	0	1.22
agomelatine	25	4	0	1	0	1	1	0	1	2.66
ajmaline	300	2	0	0	0	1	1	0	1	1.87
albendazole	400	2	0	0	0	1	0	0	0	2.95
alclofenac	1250	3	0	0	0	0	0	0	0	2.69
alfacalcidol	0.001	2	0	0	0	0	0	0	0	6.88
alfuzosin	7.5	2	0	0	0	1	1	0	1	1.63
alimemazine	30	2	0	0	0	1	0	0	0	4.55
aliskiren	150	1	0	0	0	0	0	0	0	3.23
alitretinoin	20	2	0	0	0	0	0	0	0	5.63
alizapride	150	3	0	0	0	0	0	0	0	1.8
allopurinol	400	2	1	1	0	1	1	1	1	-1.06
almitrine	100	2	0	0	0	0	0	0	0	5.49
almotriptan	12.5	2	0	0	0	0	0	0	0	1.84
alosetron	1	2	0	0	0	0	0	0	0	1.86
alprazolam	1	2	0	1	0	0	0	0	1	3.38
alprenolol	400	2	0	0	0	0	0	0	0	2.69
amantadine	200	4	0	0	0	0	0	0	0	2.17
ambenonium	60	4	0	0	0	0	0	0	0	2.79
ambrisentan	7.5	2	0	0	0	0	0	0	0	3.67
ambroxol	120	4	0	0	0	0	0	0	0	2.97
amezinium metilsulfate	30	1	0	0	0	0	0	0	0	0.42
amfepramone	75	2	0	0	0	0	0	0	0	2.77
amfetamine	15	3	0	0	0	0	0	0	0	1.8
amifampridine	40	4	0	0	0	0	0	0	0	-0.71
amiloride	10	1	0	0	0	0	0	0	0	-0.7
aminocaproic acid	16000	1	0	1	0	0	0	0	0	-1.32
aminoglutethimide	1000	3	0	0	0	1	0	0	0	1.18
amiodarone	200	2	1	1	0	1	1	1	1	7.36
amisulpride	400	4	0	0	0	0	0	0	0	1.33
amitriptyline	75	4	1	1	0	1	0	0	0	4.82
amlodipine	5	2	0	0	0	1	0	0	0	2.09
ammonium chloride	8500	3	0	0	0	0	0	0	0	NONE
amobarbital	100	2	0	0	0	0	0	0	0	1.76
amoxapine	150	2	0	0	0	1	0	0	0	3.12
amoxicillin	1000	4	0	0	0	1	1	1	1	0.03
amphotericin B	40	4	0	1	0	1	1	0	1	-0.27
ampicillin	2000	4	0	0	0	1	0	0	0	0.45
amprenavir	1200	2	0	0	0	0	0	0	0	2.21
anastrozole	1	2	0	0	0	1	0	0	1	2.64
antazoline	300	4	0	0	0	0	0	0	0	2.99
antimony pentasulfide	200	3	0	0	0	0	0	0	1	NONE
apixaban	5	3	0	0	0	0	0	0	0	2.1
aprepitant	95	2	0	0	0	0	0	0	0	4.25
aprindine	100	2	0	0	0	1	0	0	1	5.07
aprobarbital	100	2	0	0	0	0	0	0	0	1.04
aripiprazole	15	3	0	0	0	0	0	0	0	4.69
artemether	280	2	0	0	0	0	0	0	0	3.08
artenimol	280	4	0	0	0	0	0	0	1	2.49
artesunate	280	1	0	0	0	0	1	0	1	2.67
ascorbic acid (vit C)	200	4	0	0	0	0	0	0	0	-1.72
asenapine	20	2	0	0	0	0	0	0	0	4.14
astemizole	10	2	0	0	0	0	0	0	0	5.68
atazanavir	300	2	0	0	0	1	1	0	1	4.02
atenolol	75	1	0	0	0	0	0	0	0	0.45
atomoxetine	80	2	1	1	1	1	1	1	1	3.78
atorvastatin	20	2	1	1	0	1	1	0	1	5.2
atovaquone	2250	4	1	1	0	0	1	0	1	5.32
atropine	1.5	4	0	0	0	0	0	0	0	1.96
auranofin	6	4	0	0	0	1	0	0	0	1.27
azapropazone	750	1	0	0	0	0	0	0	1	2.03
azatadine	2	2	0	0	0	0	0	0	0	3.62
azathioprine	150	2	1	1	1	1	1	1	1	0.64
azelastine	4	2	0	0	0	0	0	0	0	4.51
azithromycin	300	1	1	1	0	1	1	0	1	2.38
bacampicillin	1200	1	0	0	0	0	0	0	0	1.59
baclofen	50	1	0	0	0	0	1	0	1	0.44
balsalazide	6750	1	0	1	0	0	0	0	0	2.77
bambuterol	20	3	0	0	0	0	0	0	0	1.5
bazedoxifene	20	4	0	0	0	0	0	0	0	6.08
benazepril	7.5	2	1	1	0	1	1	0	0	2.5
bendroflumethiazide	2.5	4	0	0	0	1	0	0	1	1.73
benfluorex	450	2	0	0	0	0	0	0	0	4.53
benorilate	3000	2	0	1	0	0	0	0	0	2.44
benperidol	1.5	3	0	0	0	0	0	0	1	3.97
benzatropine	2	4	0	0	0	0	0	0	0	4.2
benzbromarone	100	2	0	1	0	1	0	0	0	5.37
benznidazole	400	4	0	0	0	0	0	0	0	1.1
benzonatate	600	4	0	0	0	0	0	0	0	1.5
bepridil	300	2	0	0	0	1	0	0	0	5.03
betacarotene	100	1	0	0	0	0	0	0	0	12.13
betahistine	24	2	0	0	0	0	0	0	0	0.6
betaine	6000	4	0	0	0	0	0	0	0	-2.04
betamethasone	1.5	2	0	0	0	0	0	0	0	1.69
betaxolol	20	2	0	0	0	0	0	0	0	2.6
bethanechol	45	4	0	0	0	0	0	0	0	-1.41
bevantolol	300	4	0	0	0	0	0	0	0	2.78
bezafibrate	600	3	0	0	0	0	0	0	0	3.78
bicalutamide	50	4	1	1	0	1	1	0	1	2.5
biperiden	10	4	0	0	0	0	0	0	0	4.14
bisacodyl	10	4	0	0	0	0	0	0	0	3.76
bismuth subcitrate	480	1	0	0	0	0	0	0	0	-1.42
bisoprolol	10	2	0	0	0	0	0	0	0	2.01
boceprevir	2400	3	0	0	0	0	0	0	0	1.85
bosentan	250	2	0	1	0	1	1	0	0	3.66
brivudine	125	4	0	0	0	0	0	0	0	-0.35
brodimoprim	200	4	0	0	0	0	0	0	0	2.11
bromazepam	10	2	0	0	0	0	0	0	0	2.05
bromhexine	24	2	0	0	0	0	0	0	0	4.27
bromocriptine	5	2	0	0	0	0	0	0	0	3.77
bromopride	20	3	0	0	0	0	0	0	0	2.15
bromperidol	10	3	0	0	0	0	0	0	0	4.07
brompheniramine	24	2	0	0	0	0	0	0	0	3.61
brotizolam	0.25	3	0	0	0	0	0	0	0	4.31
buclizine	50	4	0	0	0	0	0	0	0	6.7
budesonide	9	2	0	0	0	0	0	0	0	2.26
buflomedil	600	1	0	0	0	0	0	0	0	2.37
bumetanide	1	1	0	0	0	0	0	0	0	2.65
buphenine	30	4	0	0	0	0	0	0	0	3.37
bupropion	300	2	0	0	0	1	1	0	1	3.33
buspirone	30	2	0	0	0	0	0	0	0	2.15
butylscopolamine	60	4	0	0	0	0	0	0	0	1.71
cabergoline	1.75	2	0	0	0	0	0	0	0	2.84
cadralazine	15	1	0	0	0	0	0	0	0	1.56
caffeine	400	2	0	0	0	0	0	0	0	-0.04
calcitriol	0.001	1	0	0	0	0	0	0	0	5.54
calcium carbonate	3000	4	0	0	0	0	0	0	0	-0.73
calcium folinate	60	2	0	0	0	0	0	0	0	-1.37
captopril	50	2	0	1	0	1	1	0	0	0.73
carbachol	6	4	0	0	0	0	0	0	0	-1.35
carbamazepine	1000	2	0	1	0	1	1	1	1	2.58
carbenoxolone	150	1	0	0	0	0	0	0	0	5.72
carbimazole	15	1	1	1	0	1	0	0	1	0.64
carbinoxamine	16	2	0	0	0	0	0	0	0	2.78
carglumic acid	200	1	0	0	0	0	0	0	0	-1.57
carisoprodol	1400	3	0	0	0	0	0	0	0	1.95
carteolol	10	3	0	0	0	0	0	0	0	1.21
carvedilol	37.5	2	0	0	0	0	1	0	0	3.4
castor oil	20000	4	0	0	0	0	0	0	0	5.52
cefaclor	1000	4	0	0	0	1	0	1	1	0.13
cefadroxil	2000	4	0	1	0	0	0	0	0	-0.27
cefalexin	2000	4	0	0	0	0	0	0	0	0.4
cefdinir	600	4	0	1	0	1	1	0	1	0.18
cefixime	400	4	0	0	0	1	1	0	1	-0.17
cefotiam	1200	4	0	0	0	0	0	0	0	-0.81
cefprozil	1000	4	0	0	0	1	0	0	0	0.34
cefradine	2000	4	0	0	0	0	0	0	0	0.39
ceftibuten	400	1	0	0	0	1	0	0	0	-0.42
cefuroxime	500	4	0	0	0	0	0	0	0	-0.37
celecoxib	200	2	1	1	0	1	1	0	1	3.58
celiprolol	200	1	0	0	0	0	0	0	0	1.92
cerivastatin	0.2	2	0	0	0	0	1	0	0	3.88
cetirizine	10	1	0	0	0	0	1	0	1	2.28
cevimeline	90	2	0	0	0	0	0	0	0	1.43
chloral hydrate	1000	2	0	0	0	0	0	0	0	0.92
chloramphenicol	3000	2	0	0	0	1	1	0	1	0.97
chlordiazepoxide	30	2	0	1	0	1	0	0	0	2.59
chlorhexidine	30	1	0	0	0	0	0	0	0	4.41
chlormezanone	600	3	0	1	1	1	0	0	1	1.12
chloroquine	500	2	0	0	0	0	0	0	0	4.42
chlorothiazide	500	1	0	0	0	1	0	0	0	0.09
chlorotrianisene	24	4	0	0	0	0	0	0	0	5.77
chlorphenamine	12	2	0	0	0	0	0	0	0	3.52
chlorphenoxamine	80	4	0	0	0	0	0	0	0	4.22
chlorpromazine	300	2	0	0	0	1	0	0	1	4.86
chlorpropamide	375	2	0	0	0	1	0	0	1	1.99
chlorprothixene	300	3	0	0	0	1	0	0	0	5.09
chlortalidone	25	4	0	0	0	1	0	0	0	1.21
chlortetracycline	1000	4	0	0	0	1	0	0	0	-0.24
chlorzoxazone	1500	3	0	1	0	0	0	0	1	1.84
ciclosporin	250	2	1	1	0	1	0	0	1	4.29
cilazapril	2.5	2	0	0	0	0	0	0	0	1.41
cilnidipine	10	4	0	0	0	1	0	0	0	4.15
cilostazol	200	2	0	0	0	0	0	0	0	3.33
cimetidine	800	2	1	1	0	1	1	0	1	0.62
cinacalcet	60	2	0	0	0	0	0	0	0	6.08
cinnarizine	90	2	0	0	0	0	0	0	0	5.29
cinoxacin	1000	1	0	0	0	0	0	0	0	1.36
ciprofibrate	100	2	0	0	0	0	0	0	0	3.37
ciprofloxacin	1000	2	1	1	0	1	1	0	1	0.5
cisapride	30	2	0	0	0	0	0	0	1	2.97
citalopram	20	2	0	0	0	0	0	0	0	3.52
clarithromycin	500	3	1	1	0	1	1	0	1	2.3
clemastine	2	3	0	0	0	0	0	0	0	5.06
clindamycin	1200	2	0	0	0	1	0	0	0	1.37
clobazam	20	2	0	0	0	0	0	0	0	2.46
clobutinol	120	2	0	0	0	0	0	0	0	3.12
clodronic acid	1600	1	0	0	0	0	0	0	0	-1.59
clofazimine	100	3	0	0	0	1	0	1	1	6.78
clofibrate	2000	4	0	0	0	1	0	1	1	3.35
clomethiazole	1500	2	1	1	0	0	0	0	0	1.98
clomifene	9	3	0	0	0	0	0	0	1	6.47
clomipramine	100	2	0	0	0	0	1	0	1	5.01
clonazepam	8	2	0	0	0	0	0	1	0	2.73
clonidine	0.275	2	0	0	0	0	0	0	1	2.42
clopamide	10	4	0	0	0	0	0	0	0	2.04
cloperastine	60	2	0	0	0	0	0	0	0	4.78
clopidogrel	75	2	0	1	0	1	1	0	1	3.4
clotiapine	80	4	0	0	0	0	0	0	0	4.03
cloxacillin	2000	1	0	1	0	1	1	0	1	2.72
clozapine	300	2	0	0	0	0	1	0	1	3.35
codeine	100	2	0	0	0	0	0	0	0	1.46
colchicine	1	1	0	0	0	0	0	1	0	1.64
colesevelam	3750	4	0	0	0	0	0	0	0	NONE
colestipol	20000	4	0	0	0	0	1	0	0	NONE
colestyramine	14000	1	0	0	0	0	0	0	0	2.24
conjugated estrogens	0.625	2	0	0	0	1	0	0	0	1
cortisone	37.5	2	0	0	0	0	0	1	0	1.37
cromoglicic acid	800	1	0	0	0	0	0	0	0	1.37
cyanocobalamin	1	4	0	0	0	0	0	0	0	-2.3
cyclandelate	600	2	0	0	0	0	0	0	0	3.75
cyclizine	100	3	0	0	0	1	0	0	1	3.27
cyclofenil	140	4	0	0	0	1	0	0	1	5.41
cycloserine	750	1	0	0	0	0	0	0	0	-1.64
cyclothiazide	5	4	0	0	0	0	0	0	0	1.54
cyproheptadine	12	2	0	0	0	1	1	1	1	4.71
cyproterone	100	3	1	0	0	0	0	0	1	3.15
dabigatran etexilate	220	4	0	0	0	0	0	0	0	5.23
danazol	600	3	1	1	0	1	1	1	1	4.01
dantrolene	100	3	1	1	0	1	1	0	1	1.83
dapsone	50	2	0	0	0	1	0	0	1	1.15
darifenacin	7.5	2	0	0	0	0	0	0	0	4.45
darunavir	1200	2	0	0	0	0	1	0	1	2.18
deflazacort	15	4	0	0	0	0	0	0	0	1.84
delapril	30	2	0	0	0	0	0	0	0	2.97
delavirdine	1200	3	0	1	0	0	1	0	0	2.35
demeclocycline	600	1	0	1	0	1	0	0	1	-0.53
desipramine	100	2	1	1	0	1	0	0	1	4.18
desloratadine	5	2	0	0	0	0	0	0	1	3.95
desmopressin	0.4	4	0	0	0	0	0	0	0	-4.23
desvenlafaxine	50	2	0	0	0	0	0	0	0	2.58
dexamethasone	1.5	1	0	0	0	0	0	0	0	1.69
dexamfetamine	15	2	0	0	0	0	0	0	0	1.8
dexchlorpheniramine	6	2	0	0	0	0	0	0	0	3.52
dexfenfluramine	30	2	0	0	0	0	0	1	1	3.47
dexibuprofen	800	2	1	1	0	1	1	0	1	3.49
dexketoprofen	75	2	0	0	0	0	0	0	0	3.19
dextromethorphan	90	3	0	0	0	0	0	0	0	3.6
dextropropoxyphene	250	2	0	0	0	1	0	1	1	4.45
dextrothyroxine	4	2	0	0	0	0	0	0	0	3.28
diazepam	10	2	0	1	0	1	1	0	0	2.98
dibenzepin	300	3	0	0	0	0	0	0	0	2.66
diclofenac	100	2	1	1	1	1	1	0	1	4.29
diclofenamide	100	4	0	0	0	1	0	0	0	0.56
dicloxacillin	2000	4	0	0	0	0	0	0	1	3.3
dicoumarol	100	3	0	0	0	0	0	0	0	2.47
dicycloverine	80	4	0	0	0	0	0	0	0	5.08
didanosine	400	4	1	1	1	0	1	1	1	-0.68
dienestrol	2.5	3	0	0	0	0	0	0	0	4.94
diethylcarbamazine	400	2	0	0	0	0	0	0	0	0.59
diethylstilbestrol	1.6	3	1	0	0	0	0	0	1	4.91
diflunisal	750	2	1	1	0	1	1	0	1	3.82
digitoxin	0.1	2	0	0	0	0	0	0	0	2.49
digoxin	0.25	1	0	0	0	0	0	0	0	1.39
dihydralazine	75	3	0	1	0	0	0	0	1	0.81
dihydrocodeine	150	4	0	0	0	0	0	0	0	1.8
dihydroergotamine	4	2	0	0	0	0	0	0	0	2.71
dihydrotachysterol	1	3	0	0	0	0	0	0	0	7.95
diloxanide	1500	1	0	0	0	0	0	0	0	2.79
diltiazem	240	2	1	0	0	1	0	0	1	2.9
dimetindene	4	3	0	0	0	0	0	0	0	3.68
dinoprostone	0.5	1	0	0	0	1	0	0	0	3.07
diphenhydramine	250	2	0	0	0	0	0	0	0	3.25
diphenoxylate	15	2	0	0	0	0	0	0	0	5.62
diprophylline	1000	1	0	0	0	0	0	0	0	-1.26
dipyridamole	400	2	0	1	0	0	0	0	1	1.75
dirithromycin	500	1	0	0	0	0	0	0	0	2.36
disopyramide	400	1	0	1	0	1	1	0	0	3.05
distigmine	5	4	0	0	0	0	0	0	0	1.63
disulfiram	200	3	1	1	1	1	1	0	1	3.04
dixyrazine	50	4	0	0	0	0	0	0	0	3.47
docusate sodium	150	4	0	0	0	0	0	0	0	NONE
dolasetron	200	4	0	0	0	0	0	0	0	2.48
domperidone	30	2	0	0	0	0	0	0	0	3.14
donepezil	7.5	3	0	0	0	0	0	0	0	4.18
dosulepin	150	3	0	0	0	0	0	0	0	4.56
doxazosin	4	2	0	0	0	0	0	0	1	2.19
doxepin	100	2	0	0	0	1	0	0	1	3.86
doxycycline	100	2	0	0	0	0	0	0	0	-0.78
dronedarone	800	2	0	1	1	1	0	0	0	6.78
drotaverine	100	2	0	0	0	0	0	0	0	4.72
duloxetine	60	2	1	1	0	1	1	0	0	4.18
dutasteride	0.5	2	0	0	0	0	0	0	0	5.54
ebastine	10	2	0	0	0	0	0	0	0	6.88
efavirenz	600	2	1	1	0	0	1	0	1	4.17
eletriptan	40	2	0	0	0	0	0	0	0	3.78
eltrombopag	50	2	1	1	0	0	1	0	0	4.94
emepronium	500	4	0	0	0	0	0	0	0	2.98
emtricitabine	200	1	1	0	0	0	0	1	0	-0.92
enalapril	10	2	1	1	1	1	1	0	1	1.47
encainide	100	2	0	0	0	1	0	0	1	4.16
enoxacin	800	1	0	0	0	1	1	1	1	0.65
enprostil	0.07	4	0	0	0	0	0	0	0	2.54
entacapone	1000	2	0	0	0	0	1	0	0	2.06
entecavir	0.5	1	0	0	0	0	1	1	1	-0.97
ephedrine	50	1	0	0	0	0	0	0	0	1.16
eplerenone	50	2	0	0	0	0	1	0	0	1.87
eprosartan	600	1	0	0	0	0	0	0	0	4.32
erdosteine	600	3	0	0	0	0	0	0	0	-0.28
ergoloid mesylates	3	2	0	0	0	0	0	0	0	2.17
ergometrine	0.2	4	0	0	0	0	0	0	0	1.25
ergotamine	4	2	0	0	0	0	0	0	0	2.56
eritrityl tetranitrate	90	2	0	0	0	0	0	0	0	1.41
erythromycin	1500	2	0	1	0	1	0	1	1	1.79
escitalopram	10	2	0	1	0	0	0	0	0	3.52
eslicarbazepine	800	4	0	0	0	0	0	0	0	2.3
esomeprazole	30	2	0	1	0	1	0	0	1	1.77
estazolam	3	4	0	0	0	0	0	0	0	3.11
estradiol	2	2	0	0	0	1	0	0	0	3.85
etacrynic acid	50	3	1	1	0	1	1	0	0	3.49
ethambutol	1200	1	0	0	0	0	0	0	1	-0.05
ethchlorvynol	500	2	0	0	0	1	0	0	0	1.76
ethionamide	750	2	0	0	0	1	0	0	1	1.19
ethosuximide	1250	2	0	0	0	0	0	0	0	0.32
ethotoin	2500	2	0	0	0	1	0	0	1	1.1
etilefrine	50	2	0	0	0	0	0	0	0	0.67
etodolac	400	2	1	1	0	1	1	0	1	3.09
etoricoxib	60	2	0	0	0	0	0	0	0	3.38
etravirine	400	2	0	1	0	0	1	0	1	4.47
etretinate	35	3	0	1	0	0	0	0	1	6.21
everolimus	1.5	2	1	1	0	0	1	0	0	5.27
exemestane	25	3	0	0	0	0	1	0	1	3.32
ezetimibe	10	1	0	0	0	1	1	0	1	4.3
famciclovir	750	2	0	0	0	1	0	0	0	0.34
famotidine	40	1	0	0	0	1	0	1	1	-0.99
fampridine	20	1	0	0	0	0	0	0	0	0.03
febuxostat	80	2	0	1	1	1	1	0	1	3.44
felbamate	2400	4	1	1	1	1	1	0	0	0.61
felodipine	5	2	0	0	0	0	0	0	0	3.95
fenbufen	600	4	0	0	0	0	0	0	0	3.11
fenfluramine	120	2	0	0	0	0	0	0	0	3.47
fenofibrate	200	3	0	0	0	0	1	0	1	4.91
fenoprofen	1200	2	1	1	0	1	1	0	1	3.44
fenoterol	10	2	0	0	0	0	0	0	0	1.8
fesoterodine	4	2	0	0	0	0	0	0	0	5.35
fexofenadine	120	1	0	0	0	0	0	0	0	4.54
fidaxomicin	400	2	0	0	0	0	0	0	0	6.39
finasteride	3	2	0	0	0	0	0	0	0	3.43
fingolimod	0.5	2	0	0	0	0	1	0	0	4.26
flavoxate	800	4	0	0	0	0	0	0	0	4.28
flecainide	200	2	0	1	0	1	0	0	0	3.56
fleroxacin	400	1	0	0	0	0	0	0	0	0.74
floctafenine	1000	2	0	0	0	0	0	0	0	3.41
flucloxacillin	2000	3	0	0	0	0	1	0	1	2.81
fluconazole	200	1	1	1	0	1	1	0	1	0.8
flucytosine	10000	4	1	1	0	1	1	0	1	-0.64
fludrocortisone	0.1	2	0	0	0	0	0	0	0	1.36
flufenamic acid	500	2	0	0	0	0	0	0	0	4.48
flumequine	1200	4	0	0	0	0	0	0	1	2.2
flunarizine	10	2	0	0	0	0	0	0	0	5.61
flunitrazepam	1	2	0	0	0	0	0	0	0	2.36
fluocortolone	10	3	0	0	0	0	0	0	0	2.25
fluoxetine	20	2	0	1	0	1	0	0	1	4.23
fluoxymesterone	5	3	0	0	0	1	0	0	1	2.61
flupentixol	6	2	0	0	0	0	0	0	0	4.39
fluphenazine	10	4	0	1	0	1	1	0	0	4.16
flupirtine	400	3	0	0	0	0	0	0	0	2.55
flurazepam	30	3	0	0	0	1	1	0	1	3.62
flurbiprofen	200	2	1	1	0	1	1	0	1	3.76
flutamide	750	4	1	1	1	1	1	0	1	3.02
fluvastatin	60	2	1	1	0	1	1	0	1	4.04
fluvoxamine	100	2	0	0	0	0	1	1	1	3
folic acid	0.4	2	0	0	0	0	0	0	0	-0.61
fosamprenavir	1400	2	0	0	0	0	1	0	0	1.15
fosfomycin	3000	1	0	1	0	1	1	1	0	-1.51
fosinopril	15	2	1	1	0	1	1	0	1	5.21
frovatriptan	2.5	3	0	0	0	0	0	0	0	1.25
furosemide	40	1	0	0	0	1	0	0	0	1.63
fusidic acid	1500	2	0	0	0	1	1	0	0	5.24
gabapentin	1800	1	0	0	0	1	1	1	0	-0.05
galantamine	16	2	0	0	0	0	0	0	1	1.73
ganciclovir	3000	4	0	1	0	0	1	0	0	-1.76
gatifloxacin	400	1	0	0	0	0	0	0	0	0.83
gemfibrozil	1200	2	0	0	0	0	0	0	0	3.81
glibenclamide	8.5	2	1	0	0	1	1	0	1	3.99
gliclazide	60	2	0	1	0	0	1	0	1	1.92
glimepiride	2	2	0	1	0	1	0	0	1	3.38
glipizide	10	2	0	0	0	1	1	0	0	2
gliquidone	60	2	0	0	0	1	0	0	0	3.91
glucosamine	1500	2	0	0	0	0	0	0	0	-2.69
glutamic acid hydrochloride	1500	1	0	0	0	0	0	0	0	-2.66
glutethimide	250	4	0	0	0	0	0	0	0	1.89
glyceryl trinitrate	5	2	0	0	0	0	0	0	0	1.15
glycopyrronium bromide	3	4	0	0	0	0	0	0	0	1.11
granisetron	2	2	0	0	0	0	1	0	0	2.48
grepafloxacin	400	2	0	0	0	0	0	0	0	1.24
griseofulvin	500	2	1	0	0	1	0	0	0	2.14
guaifenesin	900	1	0	0	0	0	0	0	0	0.68
guanethidine	30	3	0	0	0	0	0	0	0	1
guanfacine	3	2	0	0	0	0	0	0	0	2.04
halazepam	100	4	0	0	0	0	0	0	0	3.99
halofantrine	1500	2	0	0	0	0	0	0	0	8.16
haloperidol	8	3	0	0	0	1	0	0	1	3.91
hexoprenaline	1.5	4	0	0	0	0	0	0	0	1.4
hydralazine	100	2	1	1	0	1	1	0	1	0.99
hydrochlorothiazide	25	1	0	0	0	1	0	0	0	-0.2
hydrocodone	15	3	0	0	0	0	0	0	0	1.93
hydrocortisone	30	2	0	0	0	0	0	1	0	1.41
hydroflumethiazide	25	4	0	0	0	0	0	0	0	0.15
hydrogen peroxide	60	4	0	0	0	0	0	0	0	NONE
hydromorphone	20	2	0	0	0	0	0	0	0	1.63
hydroxychloroquine	516	4	0	1	0	0	0	0	0	3.36
hydroxyzine	75	3	0	0	0	0	0	0	0	3.2
hyoscyamine	1.2	4	0	0	0	0	0	0	0	1.96
ibandronic acid	5	1	0	0	0	0	0	0	0	-1.6
ibopamine	300	3	0	0	0	0	0	0	0	3.01
ibuprofen	1200	2	1	1	1	1	1	1	1	3.49
imidapril	10	3	0	0	0	0	0	0	0	0.79
imipramine	100	2	1	1	1	1	1	0	1	4.44
indapamide	2.5	2	0	0	0	0	0	0	1	2.5
indinavir	2400	2	0	0	0	0	1	0	0	2.64
indometacin	100	2	1	1	0	1	1	0	1	4.01
inosine pranobex	3000	2	0	0	0	0	0	0	0	NONE
ipecacuanha	4	4	0	0	0	0	0	0	0	NONE
irbesartan	150	2	0	0	0	1	1	1	1	4.76
isocarboxazid	15	4	0	0	0	0	0	0	0	1.42
isoetarine	40	1	0	0	0	0	0	0	0	1.57
isoniazid	300	2	1	1	1	1	1	0	1	-0.68
isoprenaline	65	1	0	0	0	0	0	0	0	0.54
isopropamide	10	4	0	0	0	0	0	0	0	2.89
isosorbide dinitrate	60	4	0	0	0	0	0	0	0	0.41
isosorbide mononitrate	40	2	0	0	0	0	0	0	0	-0.67
isotretinoin	30	3	0	0	0	0	0	0	1	5.26
isoxsuprine	60	1	0	0	0	0	0	0	0	2.69
isradipine	5	2	0	0	0	0	0	0	0	3.13
itraconazole	200	2	1	1	0	1	1	0	0	5.69
ivabradine	10	4	0	0	0	0	0	0	0	2.97
ivermectin	12	3	0	0	0	0	0	0	1	5.83
josamycin	2000	2	0	0	0	0	0	0	0	2.89
ketanserin	40	1	0	0	0	0	0	0	0	2.83
ketobemidone	50	3	0	0	0	0	0	0	0	1.88
ketoconazole	200	3	1	1	1	1	1	0	1	3.68
ketoprofen	150	2	1	1	0	1	1	0	1	3.19
ketorolac	30	2	1	1	0	1	1	0	1	2.38
ketotifen	2	2	0	0	0	0	0	0	0	3.34
labetalol	600	2	1	1	0	0	1	0	0	2.41
lacidipine	4	2	0	0	0	1	0	0	0	4.3
lacosamide	300	4	0	0	0	0	0	0	0	0.36
lactitol	10000	1	0	0	0	0	0	0	0	-4.56
lactulose	6700	1	0	0	0	0	0	0	0	-3.91
lamivudine	300	4	1	1	0	1	0	1	0	-0.87
lamotrigine	300	2	1	1	0	1	1	0	1	2.99
lansoprazole	30	2	0	0	0	0	1	0	0	2.35
lanthanum carbonate	2250	4	0	0	0	0	0	0	0	NONE
leflunomide	20	3	1	1	0	0	1	0	0	2.46
lenalidomide	10	1	1	1	0	0	1	0	1	-0.34
lentinan	0.3	4	0	0	0	0	0	0	0	-11.4
lercanidipine	10	4	0	0	0	0	0	0	0	6.31
letrozole	2.5	3	0	0	0	0	0	0	0	2.61
levamisole	150	2	0	0	0	0	1	0	0	2.21
levetiracetam	1500	1	0	1	0	0	0	0	1	-0.35
levocarnitine	2000	4	0	0	0	0	0	0	0	-2.14
levocetirizine	5	1	0	0	0	0	0	0	1	2.28
levodopa	3500	2	0	0	0	0	0	0	0	-1.47
levodropropizine	120	4	0	0	0	0	0	0	0	0.62
levofloxacin	500	1	1	1	0	1	1	0	1	0.74
levomepromazine	300	3	0	0	0	0	0	0	0	4.39
levonorgestrel	1.5	1	0	0	0	0	0	0	0	3.72
levosulpiride	400	1	0	0	0	1	0	0	1	0.91
levothyroxine sodium	0.15	2	1	1	0	0	0	0	0	3.28
linagliptin	5	1	0	0	0	0	0	0	0	2.36
lincomycin	1800	3	0	0	0	1	0	0	0	0.01
linezolid	1200	1	0	1	0	0	1	0	0	0.8
liothyronine sodium	0.06	3	0	0	0	0	0	0	0	2.55
liquid paraffin	15000	4	0	0	0	0	0	0	0	NONE
lisdexamfetamine	30	1	0	0	0	0	0	0	0	1.24
lisinopril	10	1	1	1	0	1	0	0	1	-0.05
lisuride	0.6	3	0	0	0	0	0	0	0	2.93
lithium	166.58	1	0	0	0	0	1	0	0	NONE
lofepramine	105	3	0	1	0	1	0	0	1	5.77
lofexidine	1.4	2	0	0	0	0	0	0	0	2.98
loperamide	10	4	0	0	0	0	0	0	0	4.88
loprazolam	1	4	0	0	0	0	0	0	0	2.42
loracarbef	600	4	0	0	0	0	0	0	0	0.1
loratadine	10	2	0	1	1	1	0	0	1	4.69
lorazepam	2.5	2	0	0	0	1	1	0	0	3.05
lormetazepam	1	4	0	0	0	0	0	0	0	3.09
lornoxicam	12	2	0	0	0	0	0	0	0	2.13
losartan	50	1	1	1	0	1	1	0	1	4.29
lovastatin	45	2	1	1	0	1	1	0	1	4.28
loxapine	100	2	0	0	0	0	0	0	0	3.46
lumiracoxib	100	3	1	1	0	0	0	0	0	4.2
macrogol	10000	4	0	0	0	0	0	0	0	NONE
magnesium carbonate	7000	4	0	0	0	0	0	0	0	NONE
manidipine	10	2	0	0	0	0	0	0	0	4.79
maprotiline	100	1	0	0	0	1	1	0	0	4.6
maraviroc	600	2	0	1	0	1	1	0	0	5.18
mazindol	1	2	0	0	0	0	0	0	0	3.27
mebendazole	200	2	0	0	0	0	0	0	1	2.86
mebeverine	300	4	0	0	0	0	0	0	0	4.78
meclozine	50	3	0	0	0	0	0	0	0	5.65
medazepam	20	4	0	0	0	1	0	0	0	4.11
medroxyprogesterone	502.5	2	0	0	0	1	0	0	0	3.43
mefenamic acid	1000	2	1	1	0	1	1	0	1	4.37
mefloquine	1000	2	0	0	0	0	1	1	1	3.68
megestrol	82.5	1	0	0	0	1	0	0	0	3.09
melatonin	2	2	0	0	0	0	1	0	1	1.43
melitracen	75	4	0	0	0	0	0	0	0	5.13
meloxicam	15	2	1	1	0	1	1	0	1	2.03
melperone	300	2	0	0	0	0	0	0	0	3.56
memantine	20	1	0	1	0	0	0	0	1	2.92
mepacrine	300	4	0	0	0	0	0	0	1	5.53
mepenzolate	100	4	0	0	0	0	0	0	0	1.44
mephenytoin	400	2	0	0	0	1	0	0	1	1.55
mepindolol	5	2	0	0	0	0	0	0	0	2.07
meprobamate	1200	3	0	0	0	0	0	0	0	0.83
meptazinol	1200	2	0	0	0	0	0	0	0	3.34
mepyramine	200	3	0	0	0	0	0	0	0	2.88
mesalazine	1500	2	1	1	0	1	0	0	1	0.89
mesoridazine	200	1	0	0	0	0	0	0	0	4.15
mesuximide	900	4	0	0	0	0	0	0	0	1.35
metacycline	600	1	0	1	0	1	0	0	0	-0.92
metamfetamine	15	2	0	0	0	0	0	0	0	2.2
metformin	2000	1	0	0	0	1	1	0	1	-1.03
methadone	25	3	0	0	0	0	0	0	0	4.18
methantheline	150	4	0	0	0	0	0	0	0	2.32
methaqualone	200	4	0	0	0	0	0	0	0	3.14
methazolamide	200	4	0	1	0	0	0	0	0	-0.24
methdilazine	16	4	0	0	0	1	0	0	0	4.39
methenamine	2500	1	0	0	0	0	0	0	0	-0.04
methocarbamol	3000	2	0	0	0	0	0	0	0	0.35
methotrexate	2.5	2	1	1	0	1	1	0	1	-0.44
methoxsalen	10	2	0	0	0	0	0	0	1	2
methyclothiazide	5	4	0	0	0	1	0	0	0	0.91
methyldopa (levorotatory)	1000	2	1	1	0	1	1	0	1	-0.93
methyldopa (racemic)	2000	2	1	1	0	1	1	0	1	-0.93
methylergometrine	0.2	3	0	0	0	0	0	0	0	1.65
methylphenidate	30	1	0	1	0	0	1	0	1	1.87
methylphenobarbital	500	2	0	1	0	1	0	0	0	1.47
methylprednisolone	7.5	2	0	0	0	0	1	0	0	1.73
methyltestosterone	25	4	0	0	0	1	0	0	1	3.73
methysergide	4	3	0	0	0	0	0	0	0	1.87
metildigoxin	0.2	2	0	0	0	0	0	0	0	1.95
metoclopramide	30	1	0	0	0	0	0	0	0	1.99
metolazone	5	4	0	0	0	1	0	0	1	2.68
metoprolol	150	2	0	0	0	1	0	0	1	1.75
metrifonate	40	4	0	0	0	0	0	0	0	0.49
metronidazole	2000	2	0	0	0	0	1	0	0	-0.06
mexiletine	800	2	0	1	0	0	1	0	0	2.2
mianserin	60	2	0	0	0	1	0	0	0	3.43
mibefradil	75	2	0	0	0	1	0	0	0	5.42
miconazole	600	2	0	0	0	0	0	0	0	5.57
midazolam	15	2	0	0	0	0	0	0	0	3.78
midodrine	30	1	0	0	0	0	0	0	0	-0.53
mifepristone	600	2	0	0	0	0	0	0	0	5.04
miglitol	300	1	0	0	0	0	0	0	0	-2.59
miglustat	300	1	0	0	0	0	0	0	0	-0.76
milnacipran	100	3	0	0	0	0	1	0	1	1.62
minocycline	100.5	4	1	1	1	0	1	0	1	-0.1
minoxidil	20	2	0	0	0	0	0	0	0	1.14
miocamycin	1200	2	0	0	0	0	0	0	0	3.6
mirtazapine	30	2	0	0	0	1	1	0	0	3
misoprostol	0.8	4	0	0	0	0	0	0	0	3.84
mizolastine	10	2	0	0	0	0	0	0	0	3.82
moclobemide	300	2	1	0	0	1	1	0	0	1.5
modafinil	300	2	0	0	0	0	0	0	0	1.58
moexipril	15	2	0	0	0	0	0	0	1	2.31
molindone	50	3	0	0	0	0	0	0	0	1.77
montelukast	10	2	0	0	0	0	1	0	1	7.85
moracizine	750	2	0	0	0	1	1	0	0	2.71
morphine	100	2	0	0	0	0	0	0	0	1.15
moxifloxacin	400	2	1	1	0	1	0	0	1	1.23
moxonidine	0.3	1	0	0	0	1	1	0	1	0.93
mycophenolic acid	2000	2	0	0	0	0	0	0	0	2.83
nabumetone	1000	2	1	1	0	1	1	0	1	3.17
nadolol	160	1	0	0	0	0	0	0	0	1.15
naftidrofuryl	600	2	0	1	0	1	0	0	1	4.58
nalidixic acid	4000	1	0	0	0	0	0	0	0	1.26
naltrexone	50	2	0	0	0	0	0	0	1	1.62
naproxen	500	2	1	1	0	1	1	1	1	2.99
naratriptan	2.5	2	0	0	0	0	0	0	0	2.01
natamycin	160	4	0	0	0	0	0	0	0	-1.12
nateglinide	360	2	0	0	0	1	0	0	1	3.73
nebivolol	5	2	0	0	0	0	0	0	0	3.03
nefazodone	400	2	1	1	1	1	1	0	1	4.37
nelfinavir	2250	2	0	0	0	1	0	0	0	5.02
neomycin	3000	4	0	0	0	0	0	0	0	-7.83
neostigmine	60	2	0	0	0	0	0	0	0	0.2
netilmicin	350	4	0	0	0	0	0	0	0	-3.09
nevirapine	400	2	1	1	0	1	1	1	1	2.51
nicardipine	90	2	0	0	0	1	1	0	1	3.69
niclosamide	2000	1	0	0	0	0	0	0	0	4.03
nicorandil	40	2	0	0	0	0	0	0	0	0.38
nicotinamide	150	3	0	0	0	1	0	0	0	-0.33
nicotinic acid	1100	2	0	1	0	1	1	0	1	0.37
nifedipine	30	2	0	0	0	1	0	0	1	2.23
niflumic acid	750	2	1	0	0	0	0	0	0	3.8
nifurtimox	700	2	0	0	0	0	0	0	1	0.72
nilutamide	300	2	0	0	0	0	1	0	1	1.92
nilvadipine	8	2	0	0	0	1	0	0	0	2.32
nimesulide	200	3	1	1	1	1	1	0	1	2.43
nimodipine	300	2	0	0	0	1	0	0	1	2.9
nisoldipine	20	2	0	0	0	1	0	0	0	3.35
nitazoxanide	1000	3	0	0	0	0	0	0	0	1.9
nitisinone	20	2	0	1	1	0	0	1	0	2.38
nitrazepam	5	3	0	0	0	0	0	0	0	2.28
nitrendipine	20	2	0	0	0	1	0	0	0	2.71
nitrofurantoin	200	3	1	1	1	1	1	0	1	0.02
nizatidine	300	1	0	0	0	1	1	0	1	0.57
norethisterone	5	2	0	0	0	1	0	0	0	3.28
norfloxacin	800	3	1	1	0	1	1	0	1	0.38
nortriptyline	75	2	1	1	0	1	1	0	0	4.48
ofloxacin	400	1	1	1	0	1	1	0	1	0.6
olanzapine	10	2	0	0	0	0	1	0	1	2.84
olmesartan medoxomil	20	1	0	0	0	0	0	0	0	3.96
olsalazine	1000	1	0	0	0	0	0	0	1	1.77
omeprazole	20	2	1	1	0	0	1	0	0	1.77
ondansetron	16	2	1	1	0	0	1	0	1	2.6
opipramol	150	2	0	0	0	1	0	0	0	3.33
orciprenaline	60	2	0	0	0	0	0	0	0	0.66
orlistat	360	1	0	1	1	1	1	0	0	8.07
ornidazole	1500	2	0	0	0	1	1	0	1	0.6
orphenadrine (chloride)	200	4	0	0	0	0	0	0	0	3.61
orphenadrine (citrate)	120	4	0	0	0	0	0	0	0	3.61
oseltamivir	150	2	0	0	0	0	0	0	1	1.11
oxacillin	2000	4	0	0	0	1	1	0	1	2.19
oxamniquine	1000	2	0	0	0	0	1	0	0	1.75
oxaprozin	900	2	1	1	1	1	1	0	1	3.67
oxatomide	60	2	0	0	0	0	0	0	0	4.12
oxazepam	50	3	0	0	0	1	0	0	0	2.57
oxcarbazepine	1000	2	0	0	0	0	1	0	1	1.92
oxprenolol	160	2	0	0	0	0	0	0	0	2.08
oxybutynin	15	2	0	0	0	0	0	0	0	4.02
oxycodone	75	2	0	0	0	0	0	0	0	0.98
oxymetholone	250	3	1	1	0	1	0	1	1	3.65
oxyphencyclimine	20	4	0	0	0	0	0	0	0	3
oxytetracycline	1000	1	0	1	0	1	0	0	0	-1.76
paliperidone	6	1	0	0	0	0	0	0	0	2.32
pantoprazole	40	2	0	1	0	1	1	1	1	1.51
papaverine	100	2	0	0	0	1	0	0	1	3.47
paracetamol	3000	2	1	1	0	0	1	0	1	1.15
paraldehyde	5000	2	0	0	0	0	0	0	0	0.68
paramethadione	900	2	0	0	0	1	0	0	1	0.62
paramethasone	4	4	0	0	0	0	0	1	0	1.56
paricalcitol	0.002	2	0	0	0	0	0	0	0	5.31
paromomycin	3000	1	0	0	0	0	0	0	0	-7.64
paroxetine	20	2	1	1	0	1	1	0	1	3.61
pefloxacin	800	2	0	0	0	0	0	0	0	0.88
pemoline	40	3	1	1	1	1	1	0	1	0.55
penbutolol	40	2	0	0	0	0	0	0	0	3.73
penfluridol	6	3	0	0	0	0	0	0	0	7.22
penicillamine	500	3	0	1	0	0	0	0	1	-1.34
pentaerithrityl tetranitrate	120	2	0	0	0	0	0	0	0	1.59
pentazocine	200	2	0	0	0	0	0	0	0	4.08
pentobarbital	100	2	0	0	0	0	0	0	0	1.8
pentoxifylline	1000	2	0	0	0	1	0	0	1	0.52
pentoxyverine	100	3	0	0	0	0	0	0	0	3.68
perazine	100	3	0	0	0	0	0	0	1	3.95
pergolide	3	2	0	0	0	0	0	0	0	4.03
periciazine	50	3	0	0	0	0	0	0	1	3.62
perindopril	4	2	1	1	0	1	1	0	0	1.8
perphenazine	30	3	0	0	0	1	0	0	0	3.91
pethidine	400	2	0	0	0	0	0	0	0	2.58
phenacemide	1500	2	1	0	0	1	0	0	1	0.74
phenazopyridine	600	4	0	0	0	1	1	1	1	2.49
phenelzine	60	4	1	1	0	1	1	1	0	1.11
phenformin	100	1	0	0	0	0	0	0	0	0.52
phenindione	100	4	1	0	0	0	0	0	1	2.96
pheniramine	75	3	0	0	0	0	0	0	0	2.86
phenobarbital	100	3	0	0	0	0	0	0	1	1.18
phenolphthalein	200	4	1	1	0	0	0	0	0	3.55
phenoxybenzamine	30	2	0	0	0	0	0	0	0	4.37
phenoxymethylpenicillin	2000	4	0	0	0	0	1	0	1	1.54
phenprocoumon	3	2	0	0	0	0	0	0	0	3.91
phensuximide	2000	2	0	0	0	0	0	0	0	0.95
phentermine	15	4	0	0	0	0	0	0	0	2.1
phentolamine	10	2	0	0	0	0	0	0	0	2.85
phenylbutazone	300	2	1	1	0	1	1	0	1	3.45
phenylephrine	40	1	0	0	0	0	0	0	0	0.18
phenylpropanolamine	100	4	0	1	0	0	0	0	1	0.79
phenytoin	300	3	1	1	0	1	1	1	1	2.23
phytomenadione	20	4	0	0	0	1	0	0	0	9.75
pidotimod	1600	1	0	0	0	0	0	0	0	-0.93
pilocarpine	15	4	0	0	0	0	0	0	0	0.92
pimozide	4	2	0	0	0	1	0	0	0	5.9
pinacidil	50	2	0	0	0	0	0	0	0	2.46
pinaverium	150	2	0	0	0	0	0	0	0	3.88
pindolol	15	2	0	0	0	0	0	0	0	1.75
pioglitazone	30	2	1	1	0	1	1	0	0	3.1
pipamperone	200	3	0	0	0	0	0	0	1	2.19
pipemidic acid	800	4	0	0	0	0	0	0	0	-0.57
piperazine	3500	4	0	0	0	0	0	0	0	-0.83
pipotiazine	10	2	0	0	0	0	0	0	0	3.76
piracetam	2400	1	0	0	0	0	0	0	0	-1.24
pirbuterol	30	1	0	0	0	0	0	0	0	0.1
pirenzepine	100	4	0	0	0	0	0	0	0	1.12
pirfenidone	2400	3	0	0	0	0	0	0	0	1.98
piribedil	200	3	0	0	0	0	0	0	0	1.87
piroxicam	20	2	1	1	0	1	1	0	1	2.02
pirprofen	800	2	1	1	1	1	1	1	1	3.03
pitavastatin	2	2	1	1	0	1	1	0	0	3.94
pivmecillinam	600	1	0	0	0	0	0	0	0	3.15
pizotifen	1.5	2	0	0	0	1	0	0	0	4.19
polycarbophil calcium	2500	1	0	0	0	0	0	0	0	NONE
polystyrene sulfonate	45000	1	0	0	0	0	0	0	0	NONE
polythiazide	1	4	0	0	0	0	0	0	0	1.96
posaconazole	800	2	1	1	0	0	1	0	1	4.78
potassium chloride	3000	4	0	0	0	0	0	0	0	NONE
potassium citrate	4000	4	0	0	0	0	0	0	0	-1.71
potassium clorazepate	20	4	0	0	0	0	0	0	0	1.7
potassium hydrogencarbonate	4000	4	0	0	0	0	0	0	0	-1.02
potassium hydrogentartrate	7500	4	0	0	0	0	0	0	0	-2.72
potassium iodide	1200	4	0	0	0	0	0	0	0	NONE
prajmaline	30	2	0	0	0	1	0	0	1	1.79
pramipexole	2.5	1	0	0	0	0	0	0	0	1.71
prasugrel	10	2	0	0	0	0	0	0	0	3.33
pravastatin	30	2	1	1	0	1	0	0	0	2.35
prazepam	30	2	0	0	0	0	0	0	0	3.82
praziquantel	3000	2	0	0	0	0	0	0	0	2.56
prazosin	5	1	0	0	0	0	0	0	0	1.68
prednisolone	10	2	1	1	0	0	1	0	0	1.4
prednisone	10	2	0	0	0	0	0	1	0	1.39
pregabalin	300	2	0	0	0	1	1	0	0	-0.04
primaquine	15	4	0	0	0	0	0	0	0	2.28
primidone	1250	2	0	0	0	0	0	0	0	0.92
probenecid	1000	2	1	0	0	0	0	0	0	2.45
procainamide	3000	2	1	1	0	1	1	1	1	1.25
procaterol	0.1	4	0	0	0	0	0	0	0	1.45
prochlorperazine	100	4	0	1	0	1	1	1	0	4.56
procyclidine	25	1	0	0	0	0	0	0	0	4.07
progesterone	300	2	0	1	0	1	0	0	1	3.75
proglumide	1200	4	0	0	0	0	0	0	0	2.24
proguanil	200	2	0	0	0	1	0	0	1	2.57
promazine	300	1	0	0	0	1	0	0	0	4.26
promethazine	25	2	0	0	0	1	0	0	0	4.32
propafenone	300	2	1	1	0	0	0	1	1	3.29
propantheline	60	2	0	0	0	0	0	0	0	3.91
propicillin	900	2	0	0	0	0	0	0	0	2.31
propiomazine	25	2	0	0	0	0	0	0	0	4.48
propiverine	30	2	0	0	0	0	0	0	0	4.2
propranolol	160	2	0	0	0	0	0	0	0	2.79
propylthiouracil	100	2	1	1	0	1	1	1	1	1.08
proquazone	900	2	0	0	0	0	0	0	0	3.62
protriptyline	30	2	0	0	0	0	0	0	0	4.49
prucalopride	2	4	0	0	0	0	0	0	0	1.88
prulifloxacin	600	2	0	0	0	0	0	0	0	1.74
pseudoephedrine	240	1	0	0	0	0	0	0	0	1.16
pyrantel	750	4	0	0	0	0	1	0	0	2.25
pyrazinamide	1500	2	1	1	1	1	1	0	1	-0.54
pyridostigmine	180	4	0	0	0	0	0	0	0	-0.26
pyridoxine (vit B6)	160	2	0	0	0	0	0	0	0	-0.55
pyrimethamine	75	4	0	0	0	0	0	0	0	2.73
pyrvinium	350	1	0	0	0	0	0	0	0	4.77
quazepam	15	2	0	0	0	0	0	0	0	4.57
quetiapine	400	2	0	0	0	0	1	0	0	2.6
quinagolide	0.075	4	0	0	0	0	0	0	0	2.87
quinapril	15	2	0	0	0	0	0	0	1	2.53
quinethazone	50	4	0	0	0	1	0	0	0	0.95
quinidine	1200	2	0	1	0	1	1	1	1	2.76
quinine	1500	2	0	0	0	0	0	0	1	2.71
rabeprazole	20	2	0	1	0	1	1	0	1	1.69
raloxifene	60	4	0	0	0	0	0	0	1	5.58
raltegravir	800	3	0	1	0	0	1	0	1	0.89
ramipril	2.5	2	0	1	1	1	1	0	0	2.32
ranitidine bismuth citrate	800	1	1	1	0	1	1	0	1	0.68
ranitidine	300	1	0	0	0	0	0	0	0	0.68
ranolazine	1500	2	0	0	0	0	0	0	0	1.99
rasagiline	1	2	0	0	0	0	0	0	0	2.41
reboxetine	8	2	0	0	0	0	0	0	0	2.86
remoxipride	300	3	0	0	0	0	0	0	0	2.69
repaglinide	4	2	0	0	0	1	1	0	1	5.17
reserpine	0.5	2	0	0	0	0	0	0	0	3.47
retigabine	900	2	0	0	0	0	0	0	0	2.63
ribavirin	1000	4	0	1	0	0	1	0	0	-2.16
rifabutin	150	4	0	0	0	0	0	0	0	4.92
rifampicin	600	2	1	1	1	1	1	0	1	3.63
rifaximin	600	1	0	0	0	0	0	0	0	5.64
rilpivirine	25	2	0	0	0	0	1	0	0	4.42
riluzole	100	2	1	0	0	1	1	0	1	2.93
rimonabant	20	4	0	0	0	0	0	0	0	5.85
risperidone	5	2	0	0	0	1	1	0	0	3.19
ritodrine	40	4	0	0	0	0	0	0	0	2.16
ritonavir	1200	2	0	0	0	1	1	0	1	4.6
rivaroxaban	10	2	0	0	0	1	0	0	1	1.76
rivastigmine	9	2	0	0	0	0	0	0	0	2.34
rizatriptan	10	2	0	0	0	0	0	0	0	1.73
rofecoxib	25	2	0	1	0	1	1	0	1	2.36
roflumilast	0.5	2	0	0	0	0	0	0	0	3.92
rokitamycin	800	2	0	0	0	0	0	0	0	3.06
ropinirole	6	2	0	0	0	1	1	0	0	2.81
rosiglitazone	6	2	0	0	0	1	1	0	0	2.73
rosoxacin	300	2	0	0	0	0	0	0	0	1.72
rosuvastatin	10	1	1	1	0	1	1	0	1	2.19
roxatidine	150	3	0	0	0	0	0	0	0	2.13
roxithromycin	300	1	0	1	1	1	1	0	0	2.13
rufinamide	1400	2	0	0	0	0	0	0	0	1.05
rufloxacin	200	1	0	0	0	0	0	0	0	0.81
saccharomyces boulardii	1000	4	0	0	0	0	0	0	0	NONE
salbutamol	12	1	0	0	0	0	0	0	0	0.83
salicylamide	3000	4	0	0	0	0	0	0	0	0.92
salsalate	3000	2	1	1	0	1	1	0	1	3.13
saquinavir	1800	2	0	0	0	1	1	1	1	3.25
saxagliptin	5	3	0	0	0	0	0	0	0	0.84
scopolamine	0.9	4	0	0	0	0	0	0	0	0.93
secobarbital	100	2	0	0	0	0	0	0	0	1.94
selegiline	5	2	0	0	0	0	0	0	0	2.92
sertindole	16	3	0	0	0	0	0	0	0	4.32
sertraline	50	2	0	1	0	0	0	0	0	4.99
sevelamer	6400	1	0	0	0	0	0	0	0	0.68
sibutramine	10	2	0	0	0	0	0	0	0	5.08
sildenafil	50	2	0	0	0	1	1	0	1	1.79
silodosin	8	2	0	0	0	1	0	0	0	3.26
simvastatin	30	2	1	1	0	1	1	0	1	4.65
sirolimus	3	2	1	1	0	0	0	0	0	4.94
sitagliptin	100	1	0	0	0	0	0	0	0	2.1
sitaxentan	100	4	1	1	0	0	1	0	1	3.41
sodium chloride	1000	4	0	0	0	0	0	0	0	NONE
sodium fluoride	44.55	4	0	0	0	0	0	0	0	NONE
sodium oxybate	7500	2	0	0	0	0	0	0	0	-1.71
sodium phenylbutyrate	20000	2	0	0	0	0	0	0	0	1.63
sodium phosphate	50000	4	0	0	0	0	0	0	0	NONE
sodium picosulfate	5	1	0	0	0	0	0	0	0	1.02
sodium salicylate	3000	4	0	0	0	0	0	0	0	1.03
solifenacin	5	2	0	0	0	0	0	0	0	4.08
sorbitol	10000	4	0	0	0	0	0	0	0	-2.98
sotalol	160	1	0	0	0	0	0	0	0	0.69
sparfloxacin	200	4	0	0	0	0	0	0	0	0.86
spiramycin	3000	3	0	0	0	0	0	0	1	1.94
spirapril	6	1	0	0	0	0	0	0	0	2.41
spironolactone	75	3	0	0	0	0	0	0	1	3.24
stanozolol	5	2	1	1	0	1	1	0	1	4.24
stavudine	80	1	1	1	0	1	1	1	1	-0.5
stiripentol	1000	2	0	0	0	0	0	0	0	3.24
strontium ranelate	2000	4	0	0	0	0	0	0	1	-0.56
sucralfate	4000	1	0	0	0	0	1	0	0	-9.46
sulfadiazine	600	1	0	0	0	0	0	0	1	0.19
sulfafurazole	4000	2	0	0	0	0	0	0	1	1.05
sulfamethizole	4000	1	0	0	0	1	0	0	1	0.65
sulfamethoxazole	2000	4	1	1	0	1	0	0	1	0.81
sulfapyridine	1000	3	0	0	0	0	0	0	1	0.83
sulfasalazine	2000	1	1	1	1	1	1	1	1	2.84
sulfinpyrazone	300	3	0	0	0	0	0	0	0	2.66
sulindac	400	2	1	1	0	1	1	0	1	3.63
sulpiride	800	1	0	0	0	1	1	0	0	0.72
sultamicillin	1500	4	0	0	0	0	0	0	0	0.56
sultopride	1200	4	0	0	0	0	0	0	0	1.7
sumatriptan	50	2	0	0	0	0	0	0	0	1.07
suprofen	400	2	0	0	0	1	1	0	0	2.89
tacrine	120	2	1	1	0	1	1	0	1	2.71
tacrolimus	5	2	0	0	0	1	0	0	1	3.39
tadalafil	10	3	0	0	0	0	0	0	0	2.09
talinolol	100	4	0	0	0	0	0	0	1	2.75
tamoxifen	20	3	0	1	1	1	1	0	1	6.23
tamsulosin	0.4	2	0	0	0	0	0	0	0	2.49
tapentadol	400	2	0	0	0	0	0	0	0	3.37
tegaserod	12	3	0	0	0	0	0	0	1	3.18
telaprevir	2250	2	0	0	0	0	1	0	0	2.45
telbivudine	600	4	1	0	0	0	1	1	0	-1.04
telithromycin	800	1	1	1	1	1	1	1	1	3.42
telmisartan	40	1	0	0	0	0	0	0	0	7.13
temafloxacin	800	1	0	0	0	0	0	0	0	2.19
temazepam	20	4	0	0	0	0	0	0	0	2.63
tenofovir disoproxil	245	1	0	0	0	0	1	1	1	0.9
tenoxicam	20	2	0	0	0	1	1	0	1	1.27
terazosin	5	2	0	0	0	0	0	0	0	1.51
terbinafine	250	2	1	1	1	1	1	0	1	5.52
terbutaline	15	2	0	0	0	0	1	0	0	1.02
terfenadine	120	2	0	0	0	1	1	0	1	6.51
terodiline	50	2	0	0	0	0	0	0	0	5.12
tertatolol	5	2	0	0	0	0	0	0	0	2.9
testosterone	120	2	0	0	0	1	1	0	1	3.4
tetrabenazine	100	2	0	0	0	0	0	0	0	2.96
tetracycline	1000	1	0	1	0	1	0	0	1	-0.82
thalidomide	100	1	1	1	0	1	1	0	1	0.29
theophylline	400	2	0	0	0	0	0	0	0	-0.26
thiamazole	10	3	0	0	0	1	0	0	1	-0.22
thiamine (vit B1)	50	4	0	0	0	0	0	0	0	-0.29
thiamphenicol	1500	1	0	0	0	0	0	0	0	0.19
thiethylperazine	13	4	0	0	0	1	0	0	0	4.95
thioctic acid	200	2	0	0	0	0	0	0	0	2.38
thioridazine	300	2	0	0	0	1	1	0	0	5.68
tiabendazole	3000	2	1	1	0	1	0	0	0	2.11
tiagabine	30	3	0	0	0	0	0	0	0	3.65
tianeptine	37.5	3	0	0	0	0	0	0	1	3.43
tiapride	400	4	0	0	0	0	0	0	0	1.16
tiaprofenic acid	600	1	0	0	0	0	1	0	0	2.91
tibolone	2.5	2	0	0	0	0	0	0	0	3.39
ticagrelor	180	2	0	0	0	0	0	0	0	2.38
ticlopidine	500	2	1	1	0	1	1	0	1	3.72
tilidine	200	2	0	0	0	0	0	0	0	3.08
timolol	20	2	0	0	0	0	0	0	0	1.32
tinidazole	2000	2	0	0	0	0	0	0	1	0.13
tiotixene	30	4	0	0	0	1	0	0	0	3.47
tipranavir	1000	2	1	1	0	1	1	1	1	6.29
tizanidine	12	2	1	1	0	1	1	0	0	1.75
tocainide	1200	2	0	1	0	1	0	0	1	1.04
tocofersolan	200	4	0	0	0	0	0	0	0	9.16
tocopherol (vit E)	200	2	0	0	0	0	0	0	1	9.82
tolazamide	500	4	0	0	0	1	0	0	1	1.87
tolazoline	75	4	0	0	0	0	0	0	1	1.85
tolbutamide	1500	2	0	0	0	1	0	1	0	2.16
tolcapone	450	2	1	1	0	1	1	0	0	3.05
tolmetin	700	2	1	1	0	1	1	0	0	2.51
tolperisone	200	2	0	0	0	0	0	0	0	3.44
tolterodine	4	2	0	0	0	0	0	0	1	5.47
tolvaptan	30	2	0	1	0	1	1	0	0	4.83
topiramate	300	1	0	1	1	0	0	0	1	-0.44
torasemide	15	2	0	0	0	0	0	0	0	2.05
toremifene	60	2	0	0	0	1	1	0	0	6.25
tramadol	300	2	0	0	0	0	0	0	0	2.61
trandolapril	2	2	1	1	0	1	1	0	1	2.74
tranexamic acid	2000	1	0	0	0	0	0	0	0	-0.51
tranylcypromine	10	4	0	0	0	0	0	0	1	1.51
trazodone	300	2	0	0	0	1	1	0	1	2.89
triamcinolone	7.5	2	0	0	0	0	0	1	0	0.72
triamterene	100	2	1	1	0	1	1	0	0	1.11
triazolam	0.25	2	1	0	0	1	0	0	0	3.91
trichlormethiazide	4	4	0	0	0	0	0	0	0	0.7
tridihexethyl	125	4	0	0	0	0	0	0	0	3.19
trifluoperazine	20	3	0	0	0	1	0	0	0	4.8
triflupromazine	100	4	0	0	0	1	0	0	0	5.03
triflusal	600	2	0	0	0	0	0	0	0	2.28
trihexyphenidyl	10	4	0	0	0	0	0	0	0	4.5
trilostane	360	4	0	0	0	0	0	0	0	2.49
trimazosin	300	2	0	0	0	0	0	0	0	1.32
trimebutine	600	4	0	0	0	0	0	0	0	3.64
trimetazidine	40	4	0	0	0	0	0	0	0	0.86
trimethadione	1500	2	0	0	0	0	0	0	1	0.2
trimethoprim	400	1	0	0	0	1	0	0	0	1.08
trimipramine	150	2	0	0	0	1	0	0	0	4.34
trioxysalen	10	4	0	0	0	0	0	0	0	3.11
tripelennamine	150	4	0	0	0	0	0	0	0	2.97
triprolidine	7.5	2	0	0	0	0	0	0	0	3.85
triticum (wheat fibre)	10000	2	0	0	0	1	1	0	1	2.89
troglitazone	400	2	1	1	1	1	1	0	0	4.51
troleandomycin	1000	2	0	0	0	1	1	0	1	3.12
tropisetron	5	2	0	0	0	0	0	0	0	2.93
trospium	40	3	0	0	0	0	0	0	0	3.61
trovafloxacin	200	1	1	1	1	1	0	0	1	1.86
tulobuterol	4	2	0	0	0	0	0	0	0	2.57
ulipristal	30	4	0	0	0	0	0	0	0	4.51
urapidil	120	2	0	0	0	0	0	0	0	1.44
ursodeoxycholic acid	750	1	0	0	0	1	1	0	0	4.26
valaciclovir	3000	2	0	0	0	0	1	0	0	-0.48
valdecoxib	10	2	0	0	0	0	1	0	1	2.74
valganciclovir	900	2	0	0	0	0	0	0	0	-1.15
valproic acid	1500	2	1	1	0	1	1	1	1	2.64
valsartan	80	1	0	1	0	0	1	0	0	4.32
vancomycin	2000	1	0	0	0	0	0	0	0	-1.18
vardenafil	10	2	0	0	0	0	0	0	0	2.28
varenicline	2	1	0	0	0	0	0	0	0	1.17
venlafaxine	100	2	0	0	0	0	1	0	1	2.87
verapamil	240	2	0	0	0	1	0	0	0	4.66
vigabatrin	2000	1	0	1	0	0	0	0	0	-1.32
vildagliptin	100	4	0	0	0	0	0	0	1	0.93
viloxazine	200	2	0	0	0	0	0	0	0	1.35
vinpocetine	15	2	0	0	0	0	0	0	0	4.15
voriconazole	400	2	1	1	0	1	1	0	1	1.8
warfarin	7.5	2	0	0	0	1	1	0	1	2.78
xamoterol	400	2	0	0	0	0	0	0	0	-0.51
ximelagatran	48	1	0	0	0	0	1	0	0	1.51
xipamide	20	3	0	0	0	0	0	0	0	2.61
zafirlukast	40	2	1	1	1	1	1	0	1	5.37
zalcitabine	2.25	1	0	1	0	0	0	1	0	-1.08
zaleplon	10	3	0	0	0	0	0	0	0	2.03
zidovudine	600	2	1	1	0	1	1	1	1	-0.73
zinc acetate	150	4	0	0	0	0	0	0	0	NONE
zinc sulfate	600	4	1	1	0	1	0	0	0	NONE
ziprasidone	80	2	0	0	0	0	0	0	0	3.74
zofenopril	30	1	0	0	0	0	0	0	0	3.85
zolmitriptan	2.5	2	0	0	0	0	0	0	0	1.86
zolpidem	10	2	0	0	0	1	1	0	1	3.2
zonisamide	200	4	0	0	0	0	0	0	0	0.41
zopiclone	7.5	2	0	0	0	0	0	0	0	0.97
zotepine	200	2	0	0	0	0	1	0	0	4.66
zuclopenthixol	30	3	0	0	0	0	0	0	0	4.15
*: 1: <50%; 2: ≥ 50%; 3: liver, extent unknown; 4: unknown
#: 1 = Yes, 0 = No
∆: ALT ≥ 3 × ULN, or AST ≥ 3 × ULN, or bilirubin 2 ≥ x ULN
