# Supplementary material for: A comprehensive study of the association between drug hepatotoxicity and daily dose, liver metabolism, and lipophilicity using 975 oral medications
Source: Oncotarget. 2015 Jun 24;6(19):17031–8. doi: 10.18632/oncotarget.4400 (PMC4627289; doi:10.18632/oncotarget.4400)
Supplement: Supplementary file 6 [file oncotarget-06-17031-s006.xlsx]

## Sheet: Sheet1
Supplementary Table 5. Predicting hepatic adverse drug reactions using the combination of Defined Daily Dose, liver metabolism or LogP
	Criteria		hADRs		OR (95% CI)	TPR	FPR
			Y	N
Fatal hADRs	LogP ≥ 3	Y	68	292	1.47*	0.46	0.36
		N	81	511	(1.01-2.12)
	LM ≥ 50%	Y	99	384	2.06**	0.85	0.73
		N	18	144	(1.19-3.75)
	LogP ≥ 3 & LM ≥ 50%	Y	53	168	1.75**	0.45	0.32
		N	64	356	(1.14-2.69)
Liver Failure	LogP ≥ 3	Y	88	272	1.29	0.43	0.37
		N	119	473	(0.93-1.78)
	LM ≥ 50%	Y	124	359	1.21	0.78	0.74
		N	36	126	(0.78-1.90)
	LogP ≥ 3 & LM ≥ 50%	Y	66	155	1.48*	0.41	0.32
		N	94	326	(1.00-2.17)
Liver Transplantation	LogP ≥ 3	Y	20	340	1.99	0.54	0.37
		N	17	575	(0.97-4.10)
	LM ≥ 50%	Y	20	463	1.12	0.77	0.75
		N	6	156	(0.43-3.48)
	LogP ≥ 3 & LM ≥ 50%	Y	14	207	2.3	0.54	0.34
		N	12	408	(0.97-5.54)
Jaundice	LogP ≥ 3	Y	141	219	1.64***	0.46	0.34
		N	167	425	(1.23-2.18)
	LM ≥ 50%	Y	195	288	1.82**	0.82	0.71
		N	44	118	(1.21-2.75)
	LogP ≥ 3 & LM ≥ 50%	Y	103	118	1.82***	0.43	0.29
		N	136	284	(1.29-2.58)
Biomarker Increase	LogP ≥ 3	Y	101	259	1.17	0.41	0.37
		N	148	444	(0.86-1.59)
	LM ≥ 50%	Y	164	319	1.57*	0.8	0.72
		N	40	122	(1.03-2.41)
	LogP ≥ 3 & LM ≥ 50%	Y	79	142	1.33	0.39	0.32
		N	124	296	(0.92-1.90)
Hepatomegaly	LogP ≥ 3	Y	19	341	0.73	0.31	0.38
		N	42	550	(0.39-1.31)
	LM ≥ 50%	Y	33	450	0.84	0.72	0.75
		N	13	149	(0.42-1.79)
	LogP ≥ 3 & LM ≥ 50%	Y	13	208	0.73	0.28	0.35
		N	33	387	(0.35-1.47)
Hepatitis	LogP ≥ 3	Y	115	245	1.12	0.4	0.37
		N	175	417	(0.83-1.50)
	LM ≥ 50%	Y	167	316	1.56*	0.8	0.72
		N	41	121	(1.03-2.39)
	LogP ≥ 3 & LM ≥ 50%	Y	78	143	1.22	0.38	0.33
		N	130	290	(0.85-1.74)
Severe hADRs	LogP ≥ 3	Y	94	266	1.26	0.42	0.37
		N	130	462	(0.91-1.72)
	LM ≥ 50%	Y	135	348	1.31	0.78	0.74
		N	37	125	(0.85-2.04)
	LogP ≥ 3 & LM ≥ 50%	Y	70	151	1.45*	0.41	0.32
		N	102	318	(1.00-2.10)
All hADRs	LogP ≥ 3	Y	192	168	1.26	0.41	0.35
		N	282	310	(0.96-1.65)
	LM ≥ 50%	Y	277	206	1.64**	0.79	0.7
		N	73	89	(1.13-2.38)
	LogP ≥ 3 & LM ≥ 50%	Y	129	92	1.27	0.37	0.32
		N	220	200	(0.91-1.80)
